# Supplementary material for: Comparative Genomic and Expression Analysis Insight into Evolutionary Characteristics of PEBP Genes in Cultivated Peanuts and Their Roles in Floral Induction
Source: Int J Mol Sci. 2022 Oct 17;23(20):12429. doi: 10.3390/ijms232012429 (PMC9604132; doi:10.3390/ijms232012429)
Supplement: Supplementary file 1 [file ijms-23-12429-s001.zip]

Archive with 7 entries (7 files):
- FiguresS1.pdf
- Table S1.xlsx
- Table S2.xlsx
- Table S3.xlsx
- Table S4.xlsx
- Table S5.csv
- Table S6.xlsx
