# Supplementary material for: Comparative Genomic and Expression Analysis Insight into Evolutionary Characteristics of PEBP Genes in Cultivated Peanuts and Their Roles in Floral Induction
Source: Int J Mol Sci. 2022 Oct 17;23(20):12429. doi: 10.3390/ijms232012429 (PMC9604132; doi:10.3390/ijms232012429)
Supplement: Supplementary file 1 [file ijms-23-12429-s001.zip › Table S1.xlsx]

## Sheet: Sheet1
Table S1. Information of identified PEBP genes and orthologous relationship in three Arachis genomes.
Subgene family	Subgenome A							Orthologys in A. duranensis					Subgenome B						Orthologys in A. ipaensis
	Gene anme	Full length(aa)	Protein MW(kDa)	pI	Predicted subcellular localization		Gene anme	Full length(aa)	Protein MW(kDa)	pI	Predicted subcellular localization		Gene name	Full length(aa)	Protein MW(kDa)	pI	Predicted subcellular localization		Gene name	Full length(aa)	Protein MW(kDa)	pI	Predicted subcellular localization
FT		173	19.71	7.75	cyto		AraduA6WCN	162	18.22	9.12	chlo		Arahy4GAQ4U	173	19.46	6.89	cyto		Araip03WUR	165	18.59	6.82	chlo
	ArahyS8RL65	180	20.45	7.83	cyto		AraduA4ISL	180	20.47	7.86	cyto		ArahyMKP2FL	180	20.45	7.83	cyto		AraipU9HL1	174	19.75	6.9	cyto
	ArahyV0UB6N	180	20.39	6.58	cyto		AraduA9H9T	180	20.29	6.51	mito:chlo_mito		ArahyL2SG6N	180	20.39	6.58	cyto		AraipPC28F	180	20.39	6.58	cyto
	ArahyXGVA1E	177	19.85	6.73	cyto		Aradu1I7E9	177	19.83	6.73	chlo		ArahyJQBA31	177	19.85	6.73	cyto		AraipT1SIZ	177	19.85	6.73	cyto
	ArahyLUT2QN	178	19.87	8.54	chlo:cyto		Aradu80YRY	178	19.87	8.54	chlo		ArahyVQ1Q3Q	178	19.85	8.54	cyto		AraipV23ZE	146	16.36	9.68	cyt
	ArahyIZ8FG5	176	19.74	7.78	cyto		AraduYY72S	172	19.69	8.9	cyto		ArahyE8V3SA	103	11.22	4.85	cyto		AraipVEP8T	173	19.28	6.83	cyto
	ArahyM2THPA	177	19.98	6.9	cyto		AraduG0NJW	183	20.53	8.32	cyto		ArahyEM6VH3	216	24.7	9.32	chlo		AraipZJ9GZ	181	20.48	9.04	nucl:cyto
							AraduEHZ9Y	168	18.65	6.9	cyto		Arahy5H2LSK	168	18.67	9.1	-		AraipWWI38	173	19.21	7.82	cyto
	ArahyT6PK46	121	13.85	8.6	cyto														AraipYA5YU	176	19.78	6.82	cyto
TFL	ArahyFFIH3X	174	19.64	8.11	cyto		AraduP7QP3	161	18.18	9.15	cyto		ArahyNBC3HK	180	20.45	7.83	cyto		AraipA5PDN	161	18.15	9.15	cyto
	Arahy02PX6U	175	19.82	8.97	cyto		AraduWY2NX	108	12.06	5.14	cyto		ArahyCIFX90	175	19.84	8.97	cyto		Araip4V81G	138	15.44	6.05	cyto
	ArahyDYRS20	174	19.55	9.26	cyto		AraduF950M	147	16.31	6.57	cyto		ArahyBBG51B	174	19.55	9.26	cyto		Araip344D4	143	16.83	9.62	cyto
	ArahySB1I92	180	20.43	9.21	cyto		AraduRJP5K	164	18.62	9.21	cyto		Arahy9K247M	180	20.39	9.24	cyto		AraipT6XJY	180	20.39	9.24	cyto
MFT	ArahyVGT3DW	178	19.35	8.53	cyto		AraduQIZ46	178	19.35	7.8	cyto		Arahy2I11L4	178	19.5	8.53	cyto		AraipA8S33	178	19.5	8.53	cyto
	ArahyTCE5WS	176	19.19	8.93	cyto		AraduZ8JSI	176	19.25	8.57	cyto		ArahyPBX2T9	176	19.25	8.93	cyto		AraipWF9GZ	176	19.25	8.93	cyto
FT-like	Arahy711CF1	169	18.63	5.37	cyto		Aradu23179	169	18.63	5.37	cyto		ArahySWS1EB	169	18.69	5.37	cyto		AraipV0B0S	169	18.69	5.37	cyto
	ArahyM4T34S	175	19.63	4.93	cyto		Aradu60NUI	175	19.63	4.93	cyto		Arahy1WC97K	172	19.44	5.7	chlo
