# Supplementary material for: Comparative Genomic and Expression Analysis Insight into Evolutionary Characteristics of PEBP Genes in Cultivated Peanuts and Their Roles in Floral Induction
Source: Int J Mol Sci. 2022 Oct 17;23(20):12429. doi: 10.3390/ijms232012429 (PMC9604132; doi:10.3390/ijms232012429)
Supplement: Supplementary file 1 [file ijms-23-12429-s001.zip › Table S2.xlsx]

## Sheet: Sheet1
Table S2 Collinear gene pairs identified in cultivated peanut and other plants.
Other species	Cultivated peanut	Subgene family clade
Ad23179.1	Ah711CF1.1	FT-LIKE
Ad23179.1	AhSWS1EB.1	FT-LIKE
AdQIZ46.1	Ah2I11L4.1	MFT
AdQIZ46.1	AhVGT3DW.1	MFT
AdZ8JSI.1	AhPBX2T9.1	MFT
AdZ8JSI.1	AhTCE5WS.1	MFT
AdA6WCN.1	Ah4GAQ4U.1	FT
AdP7QP3.1	AhNBC3HK.1	TFL
AdP7QP3.1	AhFFIH3X.1	TFL
AdA4ISL.1	AhMKP2FL.1	FT
AdA4ISL.1	AhS8RL65.1	FT
AdRJP5K.1	AhSB1I92.1	TFL
AdA9H9T.1	AhL2SG6N.1	FT
AdA9H9T.1	AhV0UB6N.1	FT
AdF950M.1	AhBBG51B.1	TFL
AdWY2NX.1	AhBBG51B.1	TFL
AdF950M.1	AhDYRS20.1	TFL
AdWY2NX.1	AhDYRS20.1	TFL
AdF950M.1	Ah02PX6U.2	TFL
AdWY2NX.1	Ah02PX6U.2	TFL
AdF950M.1	AhCIFX90.1	TFL
AdWY2NX.1	AhCIFX90.1	TFL
Ad80YRY.1	AhVQ1Q3Q.1	FT
AdRJP5K.1	Ah9K247M.1	TFL
Ad80YRY.1	AhLUT2QN.1	FT
AdA6WCN.1	AhG6F3P2.1	FT
AdYY72S.1	AhIZ8FG5.1	FT
AdEHZ9Y.1	Ah5H2LSK.1	FT
AiV0B0S.1	Ah711CF1.1	FT-LIKE
AiV0B0S.1	AhSWS1EB.1	FT-LIKE
AiA8S33.1	Ah2I11L4.1	MFT
AiA8S33.1	AhVGT3DW.1	MFT
AiWF9GZ.1	AhPBX2T9.1	MFT
AiWF9GZ.1	AhTCE5WS.1	MFT
Ai03WUR.1	Ah4GAQ4U.1	FT
AiA5PDN.1	AhNBC3HK.1	TFL
AiA5PDN.1	AhFFIH3X.1	TFL
AiU9HL1.1	AhMKP2FL.1	FT
AiU9HL1.1	AhS8RL65.1	FT
AiT6XJY.1	AhSB1I92.1	TFL
AiPC28F.1	AhL2SG6N.1	FT
AiPC28F.1	AhV0UB6N.1	FT
Ai344D4.1	AhBBG51B.1	TFL
Ai4V81G.1	AhBBG51B.1	TFL
Ai344D4.1	AhDYRS20.1	TFL
Ai4V81G.1	AhDYRS20.1	TFL
Ai344D4.1	Ah02PX6U.2	TFL
Ai4V81G.1	Ah02PX6U.2	TFL
Ai344D4.1	AhCIFX90.1	TFL
Ai4V81G.1	AhCIFX90.1	TFL
AiT6XJY.1	Ah9K247M.1	TFL
AiZJ9GZ.1	AhM2THPA.1	FT
AiZJ9GZ.1	AhEM6VH3.1	FT
Ai03WUR.1	AhG6F3P2.1	FT
AiVEP8T.1	AhIZ8FG5.1	FT
AiWWI38.1	Ah5H2LSK.1	FT
AT5G01300.1	Ah711CF1.1	FT-LIKE
AtMFT	AhPBX2T9.1	MFT
AtMFT	AhTCE5WS.1	MFT
AtBFT	AhFFIH3X.1	TFL
AtATC	AhSB1I92.1	TFL
AtATC	Ah9K247M.1	TFL
Ca_17752	Ah711CF1.1	FT-LIKE
Ca_17752	AhSWS1EB.1	FT-LIKE
Ca_10366	AhPBX2T9.1	MFT
Ca_10366	AhTCE5WS.1	MFT
Ca_07054	AhSB1I92.1	TFL
Ca_00790	AhSB1I92.1	TFL
Ca_07054	AhBBG51B.1	TFL
Ca_00790	AhBBG51B.1	TFL
Ca_07054	AhDYRS20.1	TFL
Ca_00790	AhDYRS20.1	TFL
Ca_07054	Ah02PX6U.2	TFL
Ca_00790	Ah02PX6U.2	TFL
Ca_07054	AhCIFX90.1	TFL
Ca_00790	AhCIFX90.1	TFL
Ca_07054	Ah9K247M.1	TFL
Ca_00790	Ah9K247M.1	TFL
Ca_19141	AhM2THPA.1	FT
Ca_19141	AhEM6VH3.1	FT
Glyma.01G123100.1	Ah711CF1.1	FT-LIKE
Glyma.03G052200.1	Ah711CF1.1	FT-LIKE
Glyma.01G123100.1	AhSWS1EB.1	FT-LIKE
Glyma.03G052200.1	AhSWS1EB.1	FT-LIKE
Glyma.05G244100.1	AhPBX2T9.1	MFT
Glyma.05G244100.1	AhTCE5WS.1	MFT
Glyma.09G143500.1	AhNBC3HK.1	TFL
Glyma.16G196300.2	AhNBC3HK.1	TFL
Glyma.09G143500.1	AhFFIH3X.1	TFL
Glyma.16G196300.2	AhFFIH3X.1	TFL
Glyma.03G194700.1	AhSB1I92.1	TFL
Glyma.13G317100.1	AhSB1I92.1	TFL
Glyma.19G194300.1	AhSB1I92.1	TFL
Glyma.08G363100.1	AhL2SG6N.1	FT
Glyma.18G298900.1	AhL2SG6N.1	FT
Glyma.08G363100.1	AhV0UB6N.1	FT
Glyma.18G298900.1	AhV0UB6N.1	FT
Glyma.03G194700.1	AhBBG51B.1	TFL
Glyma.10G071400.1	AhBBG51B.1	TFL
Glyma.11G209500.1	AhBBG51B.1	TFL
Glyma.19G194300.1	AhBBG51B.1	TFL
Glyma.03G194700.1	AhDYRS20.1	TFL
Glyma.10G071400.1	AhDYRS20.1	TFL
Glyma.11G209500.1	AhDYRS20.1	TFL
Glyma.19G194300.1	AhDYRS20.1	TFL
Glyma.03G194700.1	Ah02PX6U.2	TFL
Glyma.10G071400.1	Ah02PX6U.2	TFL
Glyma.19G194300.1	Ah02PX6U.2	TFL
Glyma.03G194700.1	AhCIFX90.1	TFL
Glyma.10G071400.1	AhCIFX90.1	TFL
Glyma.19G194300.1	AhCIFX90.1	TFL
Glyma.19G108100.1	AhVQ1Q3Q.1	FT
Glyma.03G194700.1	Ah9K247M.1	TFL
Glyma.19G194300.1	Ah9K247M.1	TFL
Glyma.19G108100.1	AhLUT2QN.1	FT
Glyma.16G044100.1	AhM2THPA.1	FT
Glyma.16G150700.1	AhM2THPA.1	FT
Glyma.19G108200.1	AhM2THPA.1	FT
Glyma.16G044100.1	AhEM6VH3.1	FT
Glyma.16G150700.1	AhEM6VH3.1	FT
Glyma.19G108200.1	AhEM6VH3.1	FT
Medtr8g106840.1	AhPBX2T9.1	MFT
Medtr8g106840.1	AhTCE5WS.1	MFT
Medtr2g086270.1	AhSB1I92.1	TFL
Medtr7g006630.1	AhL2SG6N.1	FT
Medtr7g006630.1	AhV0UB6N.1	FT
Medtr1g060190.1	AhBBG51B.1	TFL
Medtr7g104460.1	AhBBG51B.1	TFL
Medtr1g060190.1	AhDYRS20.1	TFL
Medtr7g104460.1	AhDYRS20.1	TFL
Medtr1g060190.1	Ah02PX6U.2	TFL
Medtr2g086270.1	Ah02PX6U.2	TFL
Medtr7g104460.1	Ah02PX6U.2	TFL
Medtr1g060190.1	AhCIFX90.1	TFL
Medtr2g086270.1	AhCIFX90.1	TFL
Medtr7g104460.1	AhCIFX90.1	TFL
Medtr2g086270.1	Ah9K247M.1	TFL
Medtr7g104460.1	Ah9K247M.1	TFL
Medtr6g033040.1	AhM2THPA.1	FT
Medtr7g084970.1	AhM2THPA.1	FT
Medtr6g033040.1	AhEM6VH3.1	FT
Medtr7g084970.1	AhEM6VH3.1	FT
LOC_Os11g05470.1	AhSB1I92.1	TFL
LOC_Os12g05590.1	AhSB1I92.1	TFL
LOC_Os02g32950.1	AhSB1I92.1	TFL
LOC_Os04g33570.1	AhSB1I92.1	TFL
LOC_Os12g05590.1	AhBBG51B.1	TFL
LOC_Os02g32950.1	AhBBG51B.1	TFL
LOC_Os04g33570.1	AhBBG51B.1	TFL
LOC_Os12g05590.1	AhDYRS20.1	TFL
LOC_Os02g32950.1	AhDYRS20.1	TFL
LOC_Os04g33570.1	AhDYRS20.1	TFL
LOC_Os02g32950.1	Ah02PX6U.2	TFL
LOC_Os04g33570.1	Ah02PX6U.2	TFL
LOC_Os02g32950.1	AhCIFX90.1	TFL
LOC_Os04g33570.1	AhCIFX90.1	TFL
LOC_Os11g05470.1	Ah9K247M.1	TFL
LOC_Os12g05590.1	Ah9K247M.1	TFL
LOC_Os02g32950.1	Ah9K247M.1	TFL
LOC_Os04g33570.1	Ah9K247M.1	TFL
PvLabOv.02G322800.1	AhPBX2T9.1	MFT
PvLabOv.02G322800.1	AhTCE5WS.1	MFT
PvLabOv.04G115200.1	AhNBC3HK.1	TFL
PvLabOv.04G115200.1	AhFFIH3X.1	TFL
PvLabOv.01G188800.1	AhSB1I92.1	TFL
PvLabOv.05G121500.1	AhSB1I92.1	TFL
PvLabOv.08G003800.1	AhL2SG6N.1	FT
PvLabOv.08G003800.1	AhV0UB6N.1	FT
PvLabOv.01G188800.1	AhBBG51B.1	TFL
PvLabOv.05G121500.1	AhBBG51B.1	TFL
PvLabOv.01G188800.1	AhDYRS20.1	TFL
PvLabOv.05G121500.1	AhDYRS20.1	TFL
PvLabOv.01G188800.1	Ah02PX6U.2	TFL
PvLabOv.05G121500.1	Ah02PX6U.2	TFL
PvLabOv.01G188800.1	AhCIFX90.1	TFL
PvLabOv.05G121500.1	AhCIFX90.1	TFL
PvLabOv.01G188800.1	Ah9K247M.1	TFL
PvLabOv.05G121500.1	Ah9K247M.1	TFL
PvLabOv.01G093700.1	AhM2THPA.1	FT
PvLabOv.04G074400.1	AhM2THPA.1	FT
PvLabOv.01G093700.1	AhEM6VH3.1	FT
PvLabOv.04G074400.1	AhEM6VH3.1	FT
Sobic.004G165100.1	AhSB1I92.1	TFL
Sobic.005G038400.1	AhSB1I92.1	TFL
Sobic.006G068300.1	AhSB1I92.1	TFL
Sobic.008G037300.1	AhSB1I92.1	TFL
Sobic.004G165100.1	AhBBG51B.1	TFL
Sobic.005G038400.1	AhBBG51B.1	TFL
Sobic.006G068300.1	AhBBG51B.1	TFL
Sobic.008G037300.1	AhBBG51B.1	TFL
Sobic.004G165100.1	AhDYRS20.1	TFL
Sobic.005G038400.1	AhDYRS20.1	TFL
Sobic.006G068300.1	AhDYRS20.1	TFL
Sobic.008G037300.1	AhDYRS20.1	TFL
Sobic.004G165100.1	Ah02PX6U.2	TFL
Sobic.006G068300.1	Ah02PX6U.2	TFL
Sobic.004G165100.1	AhCIFX90.1	TFL
Sobic.006G068300.1	AhCIFX90.1	TFL
Sobic.004G165100.1	Ah9K247M.1	TFL
Sobic.005G038400.1	Ah9K247M.1	TFL
Sobic.006G068300.1	Ah9K247M.1	TFL
Sobic.008G037300.1	Ah9K247M.1	TFL
VIT_208s0058g00120.1	Ah711CF1.1	FT-LIKE
VIT_208s0058g00120.1	AhSWS1EB.1	FT-LIKE
VIT_200s0203g00080.1	Ah2I11L4.1	MFT
VIT_200s0203g00080.1	AhVGT3DW.1	MFT
VIT_217s0000g02630.1	AhPBX2T9.1	MFT
VIT_217s0000g02630.1	AhTCE5WS.1	MFT
VIT_216s0100g00700.1	AhNBC3HK.1	TFL
VIT_216s0100g00700.1	AhFFIH3X.1	TFL
VIT_206s0080g00290.1	AhSB1I92.1	TFL
VIT_208s0007g03450.1	AhSB1I92.1	TFL
VIT_206s0080g00290.1	AhBBG51B.1	TFL
VIT_208s0007g03450.1	AhBBG51B.1	TFL
VIT_206s0080g00290.1	AhDYRS20.1	TFL
VIT_208s0007g03450.1	AhDYRS20.1	TFL
VIT_206s0080g00290.1	Ah02PX6U.2	TFL
VIT_208s0007g03450.1	Ah02PX6U.2	TFL
VIT_206s0080g00290.1	AhCIFX90.1	TFL
VIT_208s0007g03450.1	AhCIFX90.1	TFL
VIT_206s0080g00290.1	Ah9K247M.1	TFL
VIT_208s0007g03450.1	Ah9K247M.1	TFL
Zm00001d023420_T001	AhSB1I92.1	TFL
Zm00001d052537_T001	AhSB1I92.1	TFL
Zm00001d025346_T001	AhBBG51B.1	TFL
Zm00001d003804_T001	AhBBG51B.1	TFL
Zm00001d025346_T001	AhDYRS20.1	TFL
Zm00001d003804_T001	AhDYRS20.1	TFL
Zm00001d025346_T001	Ah02PX6U.2	TFL
Zm00001d003804_T001	Ah02PX6U.2	TFL
Zm00001d025346_T001	AhCIFX90.1	TFL
Zm00001d003804_T001	AhCIFX90.1	TFL
Zm00001d023420_T001	Ah9K247M.1	TFL
Zm00001d052537_T001	Ah9K247M.1	TFL
