# Supplementary material for: Comparative Genomic and Expression Analysis Insight into Evolutionary Characteristics of PEBP Genes in Cultivated Peanuts and Their Roles in Floral Induction
Source: Int J Mol Sci. 2022 Oct 17;23(20):12429. doi: 10.3390/ijms232012429 (PMC9604132; doi:10.3390/ijms232012429)
Supplement: Supplementary file 1 [file ijms-23-12429-s001.zip › Table S3.xlsx]

## Sheet: Sheet1
Table S3. Ka/Ks value for the collinear gene pairs between cultivated peanut and other species
Cultivated peanut versus Wild peanut (A. duranensis)
Gene ID	Gene ID	Ka	Ks	Ka_Ks
Ah711CF1.1	Ad23179.1	0	0.0265514	0
AhSWS1EB.1	Ad23179.1	0.00769566	0.0825259	0.0932515
Ah2I11L4.1	AdQIZ46.1	0.022801	0.0707794	0.322142
AhVGT3DW.1	AdQIZ46.1	0.0125974	0.038347	0.328511
AhPBX2T9.1	AdZ8JSI.1	0.0152354	0.0896589	0.169926
AhTCE5WS.1	AdZ8JSI.1	0.00504628	0.0233785	0.215851
Ah4GAQ4U.1	AdA6WCN.1	0.0314182	0.0798251	0.393588
AhNBC3HK.1	AdP7QP3.1	0.00816705	0.036043	0.226592
AhFFIH3X.1	AdP7QP3.1	0.00271616	0.00881067	0.308281
AhMKP2FL.1	AdA4ISL.1	0.0096756	0.0587302	0.164747
AhS8RL65.1	AdA4ISL.1	0.0096756	0.0587302	0.164747
AhSB1I92.1	AdRJP5K.1	0	0.0178846	0
AhL2SG6N.1	AdA9H9T.1	0.0122602	0.0480805	0.254993
AhV0UB6N.1	AdA9H9T.1	0.0122602	0.0480805	0.254993
AhBBG51B.1	AdF950M.1	0	0.00953908	0
AhBBG51B.1	AdWY2NX.1	0.219548	0.902155	0.243359
AhDYRS20.1	AdF950M.1	0	0.00953908	0
AhDYRS20.1	AdWY2NX.1	0.219548	0.902155	0.243359
Ah02PX6U.2	AdF950M.1	0.192377	1.07441	0.179053
Ah02PX6U.2	AdWY2NX.1	0.0402712	0.0444321	0.906353
AhCIFX90.1	AdF950M.1	0.192377	1.07441	0.179053
AhCIFX90.1	AdWY2NX.1	0.0402712	0.0731438	0.550576
AhVQ1Q3Q.1	Ad80YRY.1	0.0198811	0.0749063	0.265412
Ah9K247M.1	AdRJP5K.1	0.0186884	0.104517	0.178808
AhLUT2QN.1	Ad80YRY.1	0.00245852	0.0159687	0.153959
AhG6F3P2.1	AdA6WCN.1	0.0835306	0.109825	0.760578
AhIZ8FG5.1	AdYY72S.1	0.0186359	0.0440572	0.422994
Ah5H2LSK.1	AdEHZ9Y.1	0.0182982	0.0771765	0.237096
Cultivated peanut versus Wild peanut (A. ipaensis)
Gene ID	Gene ID	Ka	Ks	Ka_Ks
Ah711CF1.1	AiV0B0S.1	0.00769566	0.0825259	0.0932515
AhSWS1EB.1	AiV0B0S.1	0	0	NaN
Ah2I11L4.1	AiA8S33.1	0	0	NaN
AhVGT3DW.1	AiA8S33.1	0.0151584	0.078503	0.193093
AhPBX2T9.1	AiWF9GZ.1	0	0	NaN
AhTCE5WS.1	AiWF9GZ.1	0.0152418	0.0982328	0.15516
Ah4GAQ4U.1	Ai03WUR.1	0.0465511	0.071628	0.649901
AhNBC3HK.1	AiA5PDN.1	0	0.00888899	0
AhFFIH3X.1	AiA5PDN.1	0.00543481	0.036043	0.150787
AhMKP2FL.1	AiU9HL1.1	0	0	NaN
AhS8RL65.1	AiU9HL1.1	0	0	NaN
AhSB1I92.1	AiT6XJY.1	0.0170013	0.076608	0.221926
AhL2SG6N.1	AiPC28F.1	0	0	NaN
AhV0UB6N.1	AiPC28F.1	0	0	NaN
AhBBG51B.1	Ai344D4.1	0	0.0405504	0
AhBBG51B.1	Ai4V81G.1	0.166071	1.0234	0.162274
AhDYRS20.1	Ai344D4.1	0	0.0405504	0
AhDYRS20.1	Ai4V81G.1	0.166071	1.0234	0.162274
Ah02PX6U.2	Ai344D4.1	0.183927	1.25301	0.146788
Ah02PX6U.2	Ai4V81G.1	0	0.0527458	0
AhCIFX90.1	Ai344D4.1	0.180144	1.19726	0.150464
AhCIFX90.1	Ai4V81G.1	0	0.0102566	0
Ah9K247M.1	AiT6XJY.1	0	0	NaN
AhM2THPA.1	AiZJ9GZ.1	0.00557494	0.0659248	0.0845652
AhEM6VH3.1	AiZJ9GZ.1	0	0	NaN
AhG6F3P2.1	Ai03WUR.1	0.104805	0.231622	0.452484
AhIZ8FG5.1	AiVEP8T.1	0.0155245	0.0482094	0.322022
Ah5H2LSK.1	AiWWI38.1	0	0	NaN
Cultivated peanut versus Arabidopsis
Gene ID	Gene ID	Ka	Ks	Ka_Ks
Ah711CF1.1	AT5G01300.1	0.191202	NaN	NaN
AhPBX2T9.1	AtMFT	0.174603	NaN	NaN
AhTCE5WS.1	AtMFT	0.170584	NaN	NaN
AhFFIH3X.1	AtBFT	0.235995	1.28425	0.183761
AhSB1I92.1	AtATC	0.217799	2.27326	0.0958088
Ah9K247M.1	AtATC	0.222005	2.71367	0.0818101
Cultivated peanut versus Chickpea
Gene ID	Gene ID	Ka	Ks	Ka_Ks
Ah711CF1.1	Ca_17752	0.236691	2.40676	0.0983442
AhSWS1EB.1	Ca_17752	0.236811	2.19326	0.107972
AhPBX2T9.1	Ca_10366	0.114415	1.37017	0.0835043
AhTCE5WS.1	Ca_10366	0.113972	1.59881	0.0712851
AhSB1I92.1	Ca_07054	0.113724	0.868844	0.130891
AhSB1I92.1	Ca_00790	0.196245	1.24132	0.158094
AhBBG51B.1	Ca_07054	0.181127	0.899891	0.201276
AhBBG51B.1	Ca_00790	0.143786	0.728001	0.197508
AhDYRS20.1	Ca_07054	0.181127	0.899891	0.201276
AhDYRS20.1	Ca_00790	0.143786	0.728001	0.197508
Ah02PX6U.2	Ca_07054	0.189636	2.6825	0.0706939
Ah02PX6U.2	Ca_00790	0.102892	1.1838	0.0869165
AhCIFX90.1	Ca_07054	0.18822	2.49063	0.0755714
AhCIFX90.1	Ca_00790	0.101557	1.15614	0.0878413
Ah9K247M.1	Ca_07054	0.125096	0.930005	0.134511
Ah9K247M.1	Ca_00790	0.205746	1.25251	0.164266
AhM2THPA.1	Ca_19141	0.287155	1.3233	0.217
AhEM6VH3.1	Ca_19141	0.285561	1.55678	0.18343
Cultivated peanut versus Soybean
Gene ID	Gene ID	Ka	Ks	Ka_Ks
Ah711CF1.1	Glyma.01G123100.1	0.113502	1.60201	0.0708496
Ah711CF1.1	Glyma.03G052200.1	0.112902	2.8769	0.0392443
AhSWS1EB.1	Glyma.01G123100.1	0.110582	1.95741	0.0564938
AhSWS1EB.1	Glyma.03G052200.1	0.115933	3.34943	0.0346127
AhPBX2T9.1	Glyma.05G244100.1	0.114659	1.66366	0.06892
AhTCE5WS.1	Glyma.05G244100.1	0.105944	1.65574	0.0639862
AhNBC3HK.1	Glyma.09G143500.1	0.105341	0.430274	0.244824
AhNBC3HK.1	Glyma.16G196300.2	0.0914291	0.481597	0.189846
AhFFIH3X.1	Glyma.09G143500.1	0.102104	0.459828	0.222047
AhFFIH3X.1	Glyma.16G196300.2	0.0872686	0.502571	0.173644
AhSB1I92.1	Glyma.03G194700.1	0.197128	1.64792	0.119622
AhSB1I92.1	Glyma.13G317100.1	0.164685	0.748378	0.220056
AhSB1I92.1	Glyma.19G194300.1	0.175327	1.30649	0.134197
AhL2SG6N.1	Glyma.08G363100.1	0.176387	0.695072	0.253769
AhL2SG6N.1	Glyma.18G298900.1	0.145416	0.802353	0.181237
AhV0UB6N.1	Glyma.08G363100.1	0.176387	0.695072	0.253769
AhV0UB6N.1	Glyma.18G298900.1	0.145416	0.802353	0.181237
AhBBG51B.1	Glyma.03G194700.1	0.139102	0.820873	0.169456
AhBBG51B.1	Glyma.10G071400.1	0.12486	0.666491	0.187339
AhBBG51B.1	Glyma.11G209500.1	0.12506	0.667842	0.18726
AhBBG51B.1	Glyma.19G194300.1	0.136113	0.844852	0.161108
AhDYRS20.1	Glyma.03G194700.1	0.139102	0.820873	0.169456
AhDYRS20.1	Glyma.10G071400.1	0.12486	0.666491	0.187339
AhDYRS20.1	Glyma.11G209500.1	0.12506	0.667842	0.18726
AhDYRS20.1	Glyma.19G194300.1	0.136113	0.844852	0.161108
Ah02PX6U.2	Glyma.03G194700.1	0.0983623	0.604726	0.162656
Ah02PX6U.2	Glyma.10G071400.1	0.124558	0.677128	0.18395
Ah02PX6U.2	Glyma.19G194300.1	0.0969522	0.594923	0.162966
AhCIFX90.1	Glyma.03G194700.1	0.095544	0.585259	0.163251
AhCIFX90.1	Glyma.10G071400.1	0.121707	0.654695	0.185899
AhCIFX90.1	Glyma.19G194300.1	0.094138	0.575732	0.16351
AhVQ1Q3Q.1	Glyma.19G108100.1	0.116707	0.908675	0.128437
Ah9K247M.1	Glyma.03G194700.1	0.208734	1.7764	0.117504
Ah9K247M.1	Glyma.19G194300.1	0.187009	1.38715	0.134816
AhLUT2QN.1	Glyma.19G108100.1	0.123663	0.978691	0.126355
AhM2THPA.1	Glyma.16G044100.1	0.146894	0.577723	0.254264
AhM2THPA.1	Glyma.16G150700.1	0.279093	1.1067	0.252185
AhM2THPA.1	Glyma.19G108200.1	0.153292	0.540728	0.283491
AhEM6VH3.1	Glyma.16G044100.1	0.143906	0.525285	0.273958
AhEM6VH3.1	Glyma.16G150700.1	0.280742	1.24736	0.22507
AhEM6VH3.1	Glyma.19G108200.1	0.150279	0.490963	0.30609
Cultivated peanut versus Medicago truncatula
Gene ID	Gene ID	Ka	Ks	Ka_Ks
AhPBX2T9.1	Medtr8g106840.1	0.113371	1.28937	0.0879275
AhTCE5WS.1	Medtr8g106840.1	0.109975	1.55498	0.0707244
AhSB1I92.1	Medtr2g086270.1	0.119439	0.982807	0.121529
AhL2SG6N.1	Medtr7g006630.1	0.176962	1.02808	0.172129
AhV0UB6N.1	Medtr7g006630.1	0.176962	1.02808	0.172129
AhBBG51B.1	Medtr1g060190.1	0.208606	0.879779	0.237112
AhBBG51B.1	Medtr7g104460.1	0.14574	0.685409	0.212633
AhDYRS20.1	Medtr1g060190.1	0.208606	0.879779	0.237112
AhDYRS20.1	Medtr7g104460.1	0.14574	0.685409	0.212633
Ah02PX6U.2	Medtr1g060190.1	0.209426	1.11141	0.188433
Ah02PX6U.2	Medtr2g086270.1	0.179694	2.11175	0.0850925
Ah02PX6U.2	Medtr7g104460.1	0.123656	1.1861	0.104255
AhCIFX90.1	Medtr1g060190.1	0.204597	1.11848	0.182924
AhCIFX90.1	Medtr2g086270.1	0.178252	2.01552	0.0884399
AhCIFX90.1	Medtr7g104460.1	0.119361	1.15871	0.103013
Ah9K247M.1	Medtr2g086270.1	0.134145	1.12624	0.119109
Ah9K247M.1	Medtr7g104460.1	0.204768	1.32743	0.15426
AhM2THPA.1	Medtr6g033040.1	0.260594	1.49292	0.174553
AhM2THPA.1	Medtr7g084970.1	0.30198	1.11338	0.271227
AhEM6VH3.1	Medtr6g033040.1	0.262326	1.73998	0.150764
AhEM6VH3.1	Medtr7g084970.1	0.287475	1.14898	0.250199
Cultivated peanut versus Rice
Gene ID	Gene ID	Ka	Ks	Ka_Ks
AhSB1I92.1	LOC_Os11g05470.1	0.204526	1.81707	0.112558
AhSB1I92.1	LOC_Os12g05590.1	0.209061	1.63773	0.127653
AhSB1I92.1	LOC_Os02g32950.1	0.227536	NaN	NaN
AhSB1I92.1	LOC_Os04g33570.1	0.219496	NaN	NaN
AhBBG51B.1	LOC_Os12g05590.1	0.191231	2.70004	0.0708254
AhBBG51B.1	LOC_Os02g32950.1	0.232848	4.13406	0.0563243
AhBBG51B.1	LOC_Os04g33570.1	0.19435	NaN	NaN
AhDYRS20.1	LOC_Os12g05590.1	0.191231	2.70004	0.0708254
AhDYRS20.1	LOC_Os02g32950.1	0.232848	4.13406	0.0563243
AhDYRS20.1	LOC_Os04g33570.1	0.19435	NaN	NaN
Ah02PX6U.2	LOC_Os02g32950.1	0.177957	1.95328	0.0911068
Ah02PX6U.2	LOC_Os04g33570.1	0.169836	2.21438	0.076697
AhCIFX90.1	LOC_Os02g32950.1	0.181369	2.04222	0.08881
AhCIFX90.1	LOC_Os04g33570.1	0.165656	2.42901	0.068199
Ah9K247M.1	LOC_Os11g05470.1	0.205944	1.6357	0.125906
Ah9K247M.1	LOC_Os12g05590.1	0.213846	1.98222	0.107882
Ah9K247M.1	LOC_Os02g32950.1	0.231749	NaN	NaN
Ah9K247M.1	LOC_Os04g33570.1	0.229435	NaN	NaN
Cultivated peanut versus Kidney beans
Gene ID	Gene ID	Ka	Ks	Ka_Ks
AhPBX2T9.1	PvLabOv.02G322800.1	0.166904	2.90837	0.0573873
AhTCE5WS.1	PvLabOv.02G322800.1	0.171271	3.1522	0.0543337
AhNBC3HK.1	PvLabOv.04G115200.1	0.0882763	0.457303	0.193037
AhFFIH3X.1	PvLabOv.04G115200.1	0.0854722	0.454688	0.18798
AhSB1I92.1	PvLabOv.01G188800.1	0.17597	1.31521	0.133797
AhSB1I92.1	PvLabOv.05G121500.1	0.145426	0.712433	0.204126
AhL2SG6N.1	PvLabOv.08G003800.1	0.178669	0.846942	0.210958
AhV0UB6N.1	PvLabOv.08G003800.1	0.178669	0.846942	0.210958
AhBBG51B.1	PvLabOv.01G188800.1	0.137306	0.817761	0.167905
AhBBG51B.1	PvLabOv.05G121500.1	0.186346	1.0195	0.182781
AhDYRS20.1	PvLabOv.01G188800.1	0.137306	0.817761	0.167905
AhDYRS20.1	PvLabOv.05G121500.1	0.186346	1.0195	0.182781
Ah02PX6U.2	PvLabOv.01G188800.1	0.0995961	0.721351	0.138069
Ah02PX6U.2	PvLabOv.05G121500.1	0.163614	1.4088	0.116137
AhCIFX90.1	PvLabOv.01G188800.1	0.096779	0.719678	0.134475
AhCIFX90.1	PvLabOv.05G121500.1	0.162221	1.42431	0.113894
Ah9K247M.1	PvLabOv.01G188800.1	0.187637	1.51406	0.12393
Ah9K247M.1	PvLabOv.05G121500.1	0.157323	0.760279	0.206928
AhM2THPA.1	PvLabOv.01G093700.1	0.13805	0.537013	0.25707
AhM2THPA.1	PvLabOv.04G074400.1	0.280407	1.37431	0.204035
AhEM6VH3.1	PvLabOv.01G093700.1	0.135083	0.51919	0.260181
AhEM6VH3.1	PvLabOv.04G074400.1	0.266358	1.4828	0.179632
Cultivated peanut versus Sorghum
Gene ID	Gene ID	Ka	Ks	Ka_Ks
AhSB1I92.1	Sobic.004G165100.1	0.213067	NaN	NaN
AhSB1I92.1	Sobic.005G038400.1	0.198221	1.78131	0.111278
AhSB1I92.1	Sobic.006G068300.1	0.237894	NaN	NaN
AhSB1I92.1	Sobic.008G037300.1	0.183506	2.53778	0.0723097
AhBBG51B.1	Sobic.004G165100.1	0.21338	1.72949	0.123378
AhBBG51B.1	Sobic.005G038400.1	0.210175	1.86317	0.112805
AhBBG51B.1	Sobic.006G068300.1	0.207106	NaN	NaN
AhBBG51B.1	Sobic.008G037300.1	0.196218	1.33373	0.14712
AhDYRS20.1	Sobic.004G165100.1	0.21338	1.72949	0.123378
AhDYRS20.1	Sobic.005G038400.1	0.210175	1.86317	0.112805
AhDYRS20.1	Sobic.006G068300.1	0.207106	NaN	NaN
AhDYRS20.1	Sobic.008G037300.1	0.196218	1.33373	0.14712
Ah02PX6U.2	Sobic.004G165100.1	0.167318	1.36293	0.122764
Ah02PX6U.2	Sobic.006G068300.1	0.167768	2.57108	0.065252
AhCIFX90.1	Sobic.004G165100.1	0.167477	1.4036	0.11932
AhCIFX90.1	Sobic.006G068300.1	0.171115	2.51268	0.0681006
Ah9K247M.1	Sobic.004G165100.1	0.222024	NaN	NaN
Ah9K247M.1	Sobic.005G038400.1	0.20797	1.64384	0.126514
Ah9K247M.1	Sobic.006G068300.1	0.246072	NaN	NaN
Ah9K247M.1	Sobic.008G037300.1	0.188168	2.29367	0.082038
Cultivated peanut versus Vitis vinifera
Gene ID	Gene ID	Ka	Ks	Ka_Ks
Ah711CF1.1	VIT_208s0058g00120.1	0.136056	NaN	NaN
AhSWS1EB.1	VIT_208s0058g00120.1	0.139259	3.35927	0.0414551
Ah2I11L4.1	VIT_200s0203g00080.1	0.31413	1.36432	0.230247
AhVGT3DW.1	VIT_200s0203g00080.1	0.306319	1.40577	0.217901
AhPBX2T9.1	VIT_217s0000g02630.1	0.173227	NaN	NaN
AhTCE5WS.1	VIT_217s0000g02630.1	0.171136	NaN	NaN
AhNBC3HK.1	VIT_216s0100g00700.1	0.137727	1.09198	0.126126
AhFFIH3X.1	VIT_216s0100g00700.1	0.130311	1.13546	0.114765
AhSB1I92.1	VIT_206s0080g00290.1	0.157812	1.594	0.0990038
AhSB1I92.1	VIT_208s0007g03450.1	0.160655	0.976724	0.164484
AhBBG51B.1	VIT_206s0080g00290.1	0.174104	1.38897	0.125348
AhBBG51B.1	VIT_208s0007g03450.1	0.19067	0.857206	0.222432
AhDYRS20.1	VIT_206s0080g00290.1	0.174104	1.38897	0.125348
AhDYRS20.1	VIT_208s0007g03450.1	0.19067	0.857206	0.222432
Ah02PX6U.2	VIT_206s0080g00290.1	0.144671	2.34786	0.0616184
Ah02PX6U.2	VIT_208s0007g03450.1	0.127142	0.919464	0.138278
AhCIFX90.1	VIT_206s0080g00290.1	0.144806	2.30421	0.062844
AhCIFX90.1	VIT_208s0007g03450.1	0.127259	0.942627	0.135005
Ah9K247M.1	VIT_206s0080g00290.1	0.173302	1.69736	0.102101
Ah9K247M.1	VIT_208s0007g03450.1	0.166789	1.11567	0.149496
Cultivated peanut versus Corn
Gene ID	Gene ID	Ka	Ks	Ka_Ks
AhSB1I92.1	Zm00001d023420_T001	0.209648	2.96959	0.0705982
AhSB1I92.1	Zm00001d052537_T001	0.22632	2.58876	0.0874243
AhBBG51B.1	Zm00001d025346_T001	0.211455	NaN	NaN
AhBBG51B.1	Zm00001d003804_T001	0.210584	NaN	NaN
AhDYRS20.1	Zm00001d025346_T001	0.211455	NaN	NaN
AhDYRS20.1	Zm00001d003804_T001	0.210584	NaN	NaN
Ah02PX6U.2	Zm00001d025346_T001	0.182848	3.2558	0.0561606
Ah02PX6U.2	Zm00001d003804_T001	0.173575	3.60506	0.0481476
AhCIFX90.1	Zm00001d025346_T001	0.186269	3.11456	0.0598058
AhCIFX90.1	Zm00001d003804_T001	0.176953	3.39134	0.0521778
Ah9K247M.1	Zm00001d023420_T001	0.214441	3.43515	0.0624256
Ah9K247M.1	Zm00001d052537_T001	0.230609	NaN	NaN
