# Supplementary material for: Comparative Genomic and Expression Analysis Insight into Evolutionary Characteristics of PEBP Genes in Cultivated Peanuts and Their Roles in Floral Induction
Source: Int J Mol Sci. 2022 Oct 17;23(20):12429. doi: 10.3390/ijms232012429 (PMC9604132; doi:10.3390/ijms232012429)
Supplement: Supplementary file 1 [file ijms-23-12429-s001.zip › Table S4.xlsx]

## Sheet: flowering
TableS4 Statistics of flowering time of four genotypes under three treatments
Cultivar	Treatment	Initial flowering time	Median of flowering time	Last flower bloom time	Length of flowering period	Total flowers
SLH	SDHT	32	52.07	77	45	201
SLH	LDHT	32	53.19	80	48	202
SLH	SDLT	37	58.72	84	47	199
BH5	SDHT	32	54.27	81	49	207
BH5	LDHT	32	55.81	81	49	208
BH5	SDLT	36	57.9	84	48	209
TIF	SDHT	41	68.81	95	54	329
TIF	LDHT	42	67.45	96	54	315
TIF	SDLT	47	73.15	100	53	324
HY22	SDHT	41	59.14	81	40	227
HY22	LDHT	42	60.54	82	40	229
HY22	SDLT	46	64.83	87	41	231
