# Supplementary material for: Comparative Genomic and Expression Analysis Insight into Evolutionary Characteristics of PEBP Genes in Cultivated Peanuts and Their Roles in Floral Induction
Source: Int J Mol Sci. 2022 Oct 17;23(20):12429. doi: 10.3390/ijms232012429 (PMC9604132; doi:10.3390/ijms232012429)
Supplement: Supplementary file 1 [file ijms-23-12429-s001.zip › Table S5.csv]

Table S5 Flowering time of each flower for early-flowering and late-flowering genotypes under different temperature and photoperiod treatments
Flowering time of each flower(day)	Treament	Genotype
32	SDHT	BH5
33	SDHT	BH5
34	SDHT	BH5
34	SDHT	BH5
35	SDHT	BH5
35	SDHT	BH5
35	SDHT	BH5
35	SDHT	BH5
36	SDHT	BH5
36	SDHT	BH5
36	SDHT	BH5
37	SDHT	BH5
37	SDHT	BH5
37	SDHT	BH5
37	SDHT	BH5
38	SDHT	BH5
39	SDHT	BH5
39	SDHT	BH5
39	SDHT	BH5
39	SDHT	BH5
39	SDHT	BH5
39	SDHT	BH5
40	SDHT	BH5
40	SDHT	BH5
40	SDHT	BH5
40	SDHT	BH5
41	SDHT	BH5
41	SDHT	BH5
41	SDHT	BH5
41	SDHT	BH5
41	SDHT	BH5
41	SDHT	BH5
41	SDHT	BH5
41	SDHT	BH5
41	SDHT	BH5
41	SDHT	BH5
41	SDHT	BH5
42	SDHT	BH5
42	SDHT	BH5
42	SDHT	BH5
42	SDHT	BH5
42	SDHT	BH5
43	SDHT	BH5
43	SDHT	BH5
43	SDHT	BH5
43	SDHT	BH5
43	SDHT	BH5
43	SDHT	BH5
43	SDHT	BH5
43	SDHT	BH5
43	SDHT	BH5
44	SDHT	BH5
44	SDHT	BH5
44	SDHT	BH5
44	SDHT	BH5
45	SDHT	BH5
45	SDHT	BH5
45	SDHT	BH5
45	SDHT	BH5
45	SDHT	BH5
45	SDHT	BH5
45	SDHT	BH5
45	SDHT	BH5
46	SDHT	BH5
46	SDHT	BH5
46	SDHT	BH5
46	SDHT	BH5
46	SDHT	BH5
47	SDHT	BH5
47	SDHT	BH5
47	SDHT	BH5
47	SDHT	BH5
47	SDHT	BH5
47	SDHT	BH5
47	SDHT	BH5
47	SDHT	BH5
48	SDHT	BH5
48	SDHT	BH5
48	SDHT	BH5
48	SDHT	BH5
49	SDHT	BH5
49	SDHT	BH5
49	SDHT	BH5
49	SDHT	BH5
49	SDHT	BH5
49	SDHT	BH5
50	SDHT	BH5
50	SDHT	BH5
50	SDHT	BH5
50	SDHT	BH5
50	SDHT	BH5
51	SDHT	BH5
51	SDHT	BH5
51	SDHT	BH5
51	SDHT	BH5
51	SDHT	BH5
52	SDHT	BH5
52	SDHT	BH5
52	SDHT	BH5
52	SDHT	BH5
52	SDHT	BH5
52	SDHT	BH5
53	SDHT	BH5
53	SDHT	BH5
53	SDHT	BH5
53	SDHT	BH5
54	SDHT	BH5
54	SDHT	BH5
54	SDHT	BH5
54	SDHT	BH5
54	SDHT	BH5
55	SDHT	BH5
55	SDHT	BH5
55	SDHT	BH5
55	SDHT	BH5
55	SDHT	BH5
55	SDHT	BH5
55	SDHT	BH5
56	SDHT	BH5
56	SDHT	BH5
56	SDHT	BH5
56	SDHT	BH5
56	SDHT	BH5
57	SDHT	BH5
57	SDHT	BH5
57	SDHT	BH5
57	SDHT	BH5
57	SDHT	BH5
58	SDHT	BH5
58	SDHT	BH5
58	SDHT	BH5
58	SDHT	BH5
58	SDHT	BH5
59	SDHT	BH5
59	SDHT	BH5
59	SDHT	BH5
59	SDHT	BH5
60	SDHT	BH5
60	SDHT	BH5
60	SDHT	BH5
61	SDHT	BH5
61	SDHT	BH5
61	SDHT	BH5
61	SDHT	BH5
61	SDHT	BH5
62	SDHT	BH5
62	SDHT	BH5
62	SDHT	BH5
62	SDHT	BH5
62	SDHT	BH5
62	SDHT	BH5
63	SDHT	BH5
63	SDHT	BH5
63	SDHT	BH5
64	SDHT	BH5
64	SDHT	BH5
64	SDHT	BH5
64	SDHT	BH5
65	SDHT	BH5
65	SDHT	BH5
65	SDHT	BH5
65	SDHT	BH5
65	SDHT	BH5
67	SDHT	BH5
67	SDHT	BH5
67	SDHT	BH5
67	SDHT	BH5
67	SDHT	BH5
68	SDHT	BH5
68	SDHT	BH5
68	SDHT	BH5
68	SDHT	BH5
69	SDHT	BH5
69	SDHT	BH5
69	SDHT	BH5
69	SDHT	BH5
70	SDHT	BH5
70	SDHT	BH5
70	SDHT	BH5
70	SDHT	BH5
71	SDHT	BH5
71	SDHT	BH5
72	SDHT	BH5
72	SDHT	BH5
72	SDHT	BH5
72	SDHT	BH5
73	SDHT	BH5
73	SDHT	BH5
73	SDHT	BH5
74	SDHT	BH5
74	SDHT	BH5
74	SDHT	BH5
75	SDHT	BH5
75	SDHT	BH5
75	SDHT	BH5
76	SDHT	BH5
76	SDHT	BH5
76	SDHT	BH5
77	SDHT	BH5
77	SDHT	BH5
77	SDHT	BH5
78	SDHT	BH5
79	SDHT	BH5
79	SDHT	BH5
80	SDHT	BH5
80	SDHT	BH5
81	SDHT	BH5
41	SDHT	HY22
41	SDHT	HY22
41	SDHT	HY22
43	SDHT	HY22
43	SDHT	HY22
43	SDHT	HY22
43	SDHT	HY22
43	SDHT	HY22
44	SDHT	HY22
44	SDHT	HY22
44	SDHT	HY22
44	SDHT	HY22
45	SDHT	HY22
45	SDHT	HY22
45	SDHT	HY22
45	SDHT	HY22
45	SDHT	HY22
45	SDHT	HY22
46	SDHT	HY22
46	SDHT	HY22
46	SDHT	HY22
46	SDHT	HY22
46	SDHT	HY22
46	SDHT	HY22
47	SDHT	HY22
47	SDHT	HY22
47	SDHT	HY22
47	SDHT	HY22
48	SDHT	HY22
48	SDHT	HY22
48	SDHT	HY22
48	SDHT	HY22
48	SDHT	HY22
48	SDHT	HY22
48	SDHT	HY22
48	SDHT	HY22
48	SDHT	HY22
49	SDHT	HY22
49	SDHT	HY22
49	SDHT	HY22
49	SDHT	HY22
49	SDHT	HY22
50	SDHT	HY22
50	SDHT	HY22
50	SDHT	HY22
50	SDHT	HY22
50	SDHT	HY22
50	SDHT	HY22
50	SDHT	HY22
50	SDHT	HY22
50	SDHT	HY22
51	SDHT	HY22
51	SDHT	HY22
51	SDHT	HY22
51	SDHT	HY22
51	SDHT	HY22
51	SDHT	HY22
51	SDHT	HY22
51	SDHT	HY22
51	SDHT	HY22
51	SDHT	HY22
51	SDHT	HY22
52	SDHT	HY22
52	SDHT	HY22
52	SDHT	HY22
52	SDHT	HY22
52	SDHT	HY22
52	SDHT	HY22
52	SDHT	HY22
52	SDHT	HY22
52	SDHT	HY22
53	SDHT	HY22
53	SDHT	HY22
53	SDHT	HY22
53	SDHT	HY22
53	SDHT	HY22
53	SDHT	HY22
53	SDHT	HY22
53	SDHT	HY22
54	SDHT	HY22
54	SDHT	HY22
54	SDHT	HY22
54	SDHT	HY22
54	SDHT	HY22
54	SDHT	HY22
55	SDHT	HY22
55	SDHT	HY22
55	SDHT	HY22
55	SDHT	HY22
56	SDHT	HY22
56	SDHT	HY22
56	SDHT	HY22
56	SDHT	HY22
56	SDHT	HY22
56	SDHT	HY22
56	SDHT	HY22
56	SDHT	HY22
56	SDHT	HY22
56	SDHT	HY22
56	SDHT	HY22
56	SDHT	HY22
57	SDHT	HY22
57	SDHT	HY22
57	SDHT	HY22
57	SDHT	HY22
57	SDHT	HY22
57	SDHT	HY22
57	SDHT	HY22
57	SDHT	HY22
58	SDHT	HY22
58	SDHT	HY22
58	SDHT	HY22
58	SDHT	HY22
58	SDHT	HY22
59	SDHT	HY22
59	SDHT	HY22
59	SDHT	HY22
59	SDHT	HY22
59	SDHT	HY22
59	SDHT	HY22
59	SDHT	HY22
59	SDHT	HY22
60	SDHT	HY22
60	SDHT	HY22
60	SDHT	HY22
60	SDHT	HY22
60	SDHT	HY22
60	SDHT	HY22
60	SDHT	HY22
61	SDHT	HY22
61	SDHT	HY22
61	SDHT	HY22
61	SDHT	HY22
61	SDHT	HY22
61	SDHT	HY22
62	SDHT	HY22
62	SDHT	HY22
62	SDHT	HY22
62	SDHT	HY22
62	SDHT	HY22
62	SDHT	HY22
62	SDHT	HY22
62	SDHT	HY22
63	SDHT	HY22
63	SDHT	HY22
63	SDHT	HY22
63	SDHT	HY22
63	SDHT	HY22
63	SDHT	HY22
63	SDHT	HY22
63	SDHT	HY22
63	SDHT	HY22
64	SDHT	HY22
64	SDHT	HY22
64	SDHT	HY22
64	SDHT	HY22
64	SDHT	HY22
64	SDHT	HY22
64	SDHT	HY22
65	SDHT	HY22
65	SDHT	HY22
65	SDHT	HY22
65	SDHT	HY22
65	SDHT	HY22
66	SDHT	HY22
66	SDHT	HY22
66	SDHT	HY22
66	SDHT	HY22
67	SDHT	HY22
67	SDHT	HY22
67	SDHT	HY22
67	SDHT	HY22
67	SDHT	HY22
67	SDHT	HY22
67	SDHT	HY22
67	SDHT	HY22
68	SDHT	HY22
68	SDHT	HY22
68	SDHT	HY22
69	SDHT	HY22
69	SDHT	HY22
69	SDHT	HY22
69	SDHT	HY22
69	SDHT	HY22
69	SDHT	HY22
70	SDHT	HY22
70	SDHT	HY22
70	SDHT	HY22
70	SDHT	HY22
71	SDHT	HY22
71	SDHT	HY22
71	SDHT	HY22
71	SDHT	HY22
71	SDHT	HY22
72	SDHT	HY22
72	SDHT	HY22
72	SDHT	HY22
72	SDHT	HY22
72	SDHT	HY22
72	SDHT	HY22
72	SDHT	HY22
72	SDHT	HY22
73	SDHT	HY22
73	SDHT	HY22
73	SDHT	HY22
74	SDHT	HY22
74	SDHT	HY22
74	SDHT	HY22
74	SDHT	HY22
75	SDHT	HY22
75	SDHT	HY22
75	SDHT	HY22
76	SDHT	HY22
77	SDHT	HY22
77	SDHT	HY22
77	SDHT	HY22
77	SDHT	HY22
77	SDHT	HY22
78	SDHT	HY22
78	SDHT	HY22
78	SDHT	HY22
78	SDHT	HY22
79	SDHT	HY22
79	SDHT	HY22
79	SDHT	HY22
81	SDHT	HY22
81	SDHT	HY22
32	SDHT	SLH
33	SDHT	SLH
35	SDHT	SLH
35	SDHT	SLH
36	SDHT	SLH
37	SDHT	SLH
37	SDHT	SLH
37	SDHT	SLH
38	SDHT	SLH
38	SDHT	SLH
38	SDHT	SLH
38	SDHT	SLH
39	SDHT	SLH
39	SDHT	SLH
39	SDHT	SLH
39	SDHT	SLH
39	SDHT	SLH
39	SDHT	SLH
39	SDHT	SLH
40	SDHT	SLH
40	SDHT	SLH
40	SDHT	SLH
40	SDHT	SLH
41	SDHT	SLH
41	SDHT	SLH
41	SDHT	SLH
41	SDHT	SLH
41	SDHT	SLH
41	SDHT	SLH
41	SDHT	SLH
41	SDHT	SLH
41	SDHT	SLH
42	SDHT	SLH
42	SDHT	SLH
42	SDHT	SLH
42	SDHT	SLH
42	SDHT	SLH
43	SDHT	SLH
43	SDHT	SLH
43	SDHT	SLH
43	SDHT	SLH
43	SDHT	SLH
43	SDHT	SLH
44	SDHT	SLH
44	SDHT	SLH
44	SDHT	SLH
44	SDHT	SLH
44	SDHT	SLH
44	SDHT	SLH
44	SDHT	SLH
45	SDHT	SLH
45	SDHT	SLH
45	SDHT	SLH
45	SDHT	SLH
45	SDHT	SLH
45	SDHT	SLH
45	SDHT	SLH
45	SDHT	SLH
45	SDHT	SLH
46	SDHT	SLH
46	SDHT	SLH
46	SDHT	SLH
46	SDHT	SLH
46	SDHT	SLH
46	SDHT	SLH
46	SDHT	SLH
46	SDHT	SLH
46	SDHT	SLH
46	SDHT	SLH
46	SDHT	SLH
47	SDHT	SLH
47	SDHT	SLH
47	SDHT	SLH
47	SDHT	SLH
47	SDHT	SLH
48	SDHT	SLH
48	SDHT	SLH
48	SDHT	SLH
48	SDHT	SLH
48	SDHT	SLH
48	SDHT	SLH
48	SDHT	SLH
48	SDHT	SLH
48	SDHT	SLH
49	SDHT	SLH
49	SDHT	SLH
49	SDHT	SLH
49	SDHT	SLH
49	SDHT	SLH
49	SDHT	SLH
49	SDHT	SLH
49	SDHT	SLH
50	SDHT	SLH
50	SDHT	SLH
50	SDHT	SLH
50	SDHT	SLH
50	SDHT	SLH
50	SDHT	SLH
51	SDHT	SLH
51	SDHT	SLH
51	SDHT	SLH
51	SDHT	SLH
51	SDHT	SLH
51	SDHT	SLH
51	SDHT	SLH
52	SDHT	SLH
52	SDHT	SLH
52	SDHT	SLH
52	SDHT	SLH
52	SDHT	SLH
53	SDHT	SLH
53	SDHT	SLH
53	SDHT	SLH
53	SDHT	SLH
53	SDHT	SLH
54	SDHT	SLH
54	SDHT	SLH
54	SDHT	SLH
54	SDHT	SLH
54	SDHT	SLH
54	SDHT	SLH
54	SDHT	SLH
54	SDHT	SLH
54	SDHT	SLH
54	SDHT	SLH
55	SDHT	SLH
55	SDHT	SLH
55	SDHT	SLH
55	SDHT	SLH
55	SDHT	SLH
56	SDHT	SLH
56	SDHT	SLH
56	SDHT	SLH
56	SDHT	SLH
56	SDHT	SLH
56	SDHT	SLH
56	SDHT	SLH
56	SDHT	SLH
56	SDHT	SLH
57	SDHT	SLH
57	SDHT	SLH
57	SDHT	SLH
58	SDHT	SLH
58	SDHT	SLH
58	SDHT	SLH
59	SDHT	SLH
59	SDHT	SLH
59	SDHT	SLH
59	SDHT	SLH
59	SDHT	SLH
59	SDHT	SLH
59	SDHT	SLH
59	SDHT	SLH
59	SDHT	SLH
60	SDHT	SLH
60	SDHT	SLH
60	SDHT	SLH
60	SDHT	SLH
60	SDHT	SLH
61	SDHT	SLH
61	SDHT	SLH
61	SDHT	SLH
61	SDHT	SLH
62	SDHT	SLH
62	SDHT	SLH
62	SDHT	SLH
62	SDHT	SLH
62	SDHT	SLH
63	SDHT	SLH
63	SDHT	SLH
63	SDHT	SLH
64	SDHT	SLH
64	SDHT	SLH
64	SDHT	SLH
64	SDHT	SLH
65	SDHT	SLH
65	SDHT	SLH
65	SDHT	SLH
66	SDHT	SLH
66	SDHT	SLH
66	SDHT	SLH
66	SDHT	SLH
66	SDHT	SLH
66	SDHT	SLH
66	SDHT	SLH
67	SDHT	SLH
69	SDHT	SLH
70	SDHT	SLH
70	SDHT	SLH
70	SDHT	SLH
71	SDHT	SLH
72	SDHT	SLH
72	SDHT	SLH
72	SDHT	SLH
73	SDHT	SLH
73	SDHT	SLH
73	SDHT	SLH
74	SDHT	SLH
74	SDHT	SLH
75	SDHT	SLH
77	SDHT	SLH
41	SDHT	TIF
43	SDHT	TIF
43	SDHT	TIF
45	SDHT	TIF
45	SDHT	TIF
45	SDHT	TIF
47	SDHT	TIF
47	SDHT	TIF
47	SDHT	TIF
47	SDHT	TIF
47	SDHT	TIF
47	SDHT	TIF
48	SDHT	TIF
48	SDHT	TIF
48	SDHT	TIF
49	SDHT	TIF
49	SDHT	TIF
49	SDHT	TIF
49	SDHT	TIF
50	SDHT	TIF
50	SDHT	TIF
50	SDHT	TIF
50	SDHT	TIF
50	SDHT	TIF
50	SDHT	TIF
50	SDHT	TIF
50	SDHT	TIF
50	SDHT	TIF
51	SDHT	TIF
51	SDHT	TIF
51	SDHT	TIF
51	SDHT	TIF
51	SDHT	TIF
52	SDHT	TIF
52	SDHT	TIF
52	SDHT	TIF
52	SDHT	TIF
52	SDHT	TIF
52	SDHT	TIF
53	SDHT	TIF
53	SDHT	TIF
53	SDHT	TIF
53	SDHT	TIF
54	SDHT	TIF
54	SDHT	TIF
54	SDHT	TIF
54	SDHT	TIF
54	SDHT	TIF
54	SDHT	TIF
54	SDHT	TIF
54	SDHT	TIF
54	SDHT	TIF
55	SDHT	TIF
55	SDHT	TIF
55	SDHT	TIF
55	SDHT	TIF
55	SDHT	TIF
55	SDHT	TIF
56	SDHT	TIF
56	SDHT	TIF
56	SDHT	TIF
56	SDHT	TIF
56	SDHT	TIF
56	SDHT	TIF
56	SDHT	TIF
57	SDHT	TIF
57	SDHT	TIF
57	SDHT	TIF
57	SDHT	TIF
57	SDHT	TIF
57	SDHT	TIF
57	SDHT	TIF
57	SDHT	TIF
57	SDHT	TIF
57	SDHT	TIF
58	SDHT	TIF
58	SDHT	TIF
58	SDHT	TIF
58	SDHT	TIF
58	SDHT	TIF
58	SDHT	TIF
59	SDHT	TIF
59	SDHT	TIF
59	SDHT	TIF
59	SDHT	TIF
59	SDHT	TIF
59	SDHT	TIF
59	SDHT	TIF
60	SDHT	TIF
60	SDHT	TIF
60	SDHT	TIF
60	SDHT	TIF
60	SDHT	TIF
60	SDHT	TIF
60	SDHT	TIF
60	SDHT	TIF
60	SDHT	TIF
60	SDHT	TIF
60	SDHT	TIF
61	SDHT	TIF
61	SDHT	TIF
61	SDHT	TIF
61	SDHT	TIF
61	SDHT	TIF
61	SDHT	TIF
61	SDHT	TIF
61	SDHT	TIF
62	SDHT	TIF
62	SDHT	TIF
62	SDHT	TIF
62	SDHT	TIF
62	SDHT	TIF
62	SDHT	TIF
63	SDHT	TIF
63	SDHT	TIF
63	SDHT	TIF
63	SDHT	TIF
63	SDHT	TIF
63	SDHT	TIF
63	SDHT	TIF
63	SDHT	TIF
63	SDHT	TIF
64	SDHT	TIF
64	SDHT	TIF
64	SDHT	TIF
64	SDHT	TIF
64	SDHT	TIF
64	SDHT	TIF
65	SDHT	TIF
65	SDHT	TIF
65	SDHT	TIF
65	SDHT	TIF
65	SDHT	TIF
65	SDHT	TIF
65	SDHT	TIF
66	SDHT	TIF
66	SDHT	TIF
66	SDHT	TIF
66	SDHT	TIF
66	SDHT	TIF
66	SDHT	TIF
66	SDHT	TIF
66	SDHT	TIF
66	SDHT	TIF
66	SDHT	TIF
66	SDHT	TIF
67	SDHT	TIF
67	SDHT	TIF
67	SDHT	TIF
67	SDHT	TIF
67	SDHT	TIF
67	SDHT	TIF
67	SDHT	TIF
68	SDHT	TIF
68	SDHT	TIF
68	SDHT	TIF
68	SDHT	TIF
68	SDHT	TIF
68	SDHT	TIF
68	SDHT	TIF
68	SDHT	TIF
69	SDHT	TIF
69	SDHT	TIF
69	SDHT	TIF
69	SDHT	TIF
69	SDHT	TIF
69	SDHT	TIF
69	SDHT	TIF
69	SDHT	TIF
69	SDHT	TIF
69	SDHT	TIF
70	SDHT	TIF
70	SDHT	TIF
70	SDHT	TIF
70	SDHT	TIF
70	SDHT	TIF
70	SDHT	TIF
70	SDHT	TIF
70	SDHT	TIF
70	SDHT	TIF
71	SDHT	TIF
71	SDHT	TIF
71	SDHT	TIF
71	SDHT	TIF
71	SDHT	TIF
71	SDHT	TIF
71	SDHT	TIF
71	SDHT	TIF
72	SDHT	TIF
72	SDHT	TIF
72	SDHT	TIF
72	SDHT	TIF
72	SDHT	TIF
73	SDHT	TIF
73	SDHT	TIF
73	SDHT	TIF
73	SDHT	TIF
73	SDHT	TIF
73	SDHT	TIF
73	SDHT	TIF
73	SDHT	TIF
73	SDHT	TIF
74	SDHT	TIF
74	SDHT	TIF
74	SDHT	TIF
74	SDHT	TIF
74	SDHT	TIF
74	SDHT	TIF
74	SDHT	TIF
74	SDHT	TIF
74	SDHT	TIF
74	SDHT	TIF
75	SDHT	TIF
75	SDHT	TIF
75	SDHT	TIF
75	SDHT	TIF
75	SDHT	TIF
75	SDHT	TIF
75	SDHT	TIF
75	SDHT	TIF
75	SDHT	TIF
76	SDHT	TIF
76	SDHT	TIF
76	SDHT	TIF
76	SDHT	TIF
76	SDHT	TIF
76	SDHT	TIF
76	SDHT	TIF
76	SDHT	TIF
77	SDHT	TIF
77	SDHT	TIF
77	SDHT	TIF
77	SDHT	TIF
77	SDHT	TIF
77	SDHT	TIF
77	SDHT	TIF
77	SDHT	TIF
77	SDHT	TIF
77	SDHT	TIF
78	SDHT	TIF
78	SDHT	TIF
78	SDHT	TIF
78	SDHT	TIF
78	SDHT	TIF
78	SDHT	TIF
79	SDHT	TIF
79	SDHT	TIF
79	SDHT	TIF
79	SDHT	TIF
79	SDHT	TIF
80	SDHT	TIF
80	SDHT	TIF
80	SDHT	TIF
80	SDHT	TIF
80	SDHT	TIF
80	SDHT	TIF
80	SDHT	TIF
81	SDHT	TIF
81	SDHT	TIF
81	SDHT	TIF
81	SDHT	TIF
81	SDHT	TIF
81	SDHT	TIF
81	SDHT	TIF
81	SDHT	TIF
81	SDHT	TIF
82	SDHT	TIF
82	SDHT	TIF
82	SDHT	TIF
82	SDHT	TIF
82	SDHT	TIF
82	SDHT	TIF
82	SDHT	TIF
83	SDHT	TIF
83	SDHT	TIF
83	SDHT	TIF
83	SDHT	TIF
83	SDHT	TIF
83	SDHT	TIF
84	SDHT	TIF
84	SDHT	TIF
84	SDHT	TIF
84	SDHT	TIF
84	SDHT	TIF
84	SDHT	TIF
84	SDHT	TIF
85	SDHT	TIF
85	SDHT	TIF
85	SDHT	TIF
85	SDHT	TIF
85	SDHT	TIF
85	SDHT	TIF
86	SDHT	TIF
86	SDHT	TIF
86	SDHT	TIF
86	SDHT	TIF
86	SDHT	TIF
86	SDHT	TIF
86	SDHT	TIF
87	SDHT	TIF
87	SDHT	TIF
87	SDHT	TIF
87	SDHT	TIF
87	SDHT	TIF
88	SDHT	TIF
88	SDHT	TIF
88	SDHT	TIF
88	SDHT	TIF
88	SDHT	TIF
89	SDHT	TIF
89	SDHT	TIF
89	SDHT	TIF
90	SDHT	TIF
90	SDHT	TIF
90	SDHT	TIF
90	SDHT	TIF
90	SDHT	TIF
91	SDHT	TIF
91	SDHT	TIF
91	SDHT	TIF
91	SDHT	TIF
92	SDHT	TIF
92	SDHT	TIF
92	SDHT	TIF
93	SDHT	TIF
93	SDHT	TIF
94	SDHT	TIF
94	SDHT	TIF
95	SDHT	TIF
32	LDHT	BH5
32	LDHT	BH5
32	LDHT	BH5
34	LDHT	BH5
35	LDHT	BH5
36	LDHT	BH5
37	LDHT	BH5
37	LDHT	BH5
39	LDHT	BH5
39	LDHT	BH5
39	LDHT	BH5
39	LDHT	BH5
40	LDHT	BH5
40	LDHT	BH5
40	LDHT	BH5
40	LDHT	BH5
40	LDHT	BH5
41	LDHT	BH5
41	LDHT	BH5
41	LDHT	BH5
41	LDHT	BH5
41	LDHT	BH5
41	LDHT	BH5
42	LDHT	BH5
42	LDHT	BH5
42	LDHT	BH5
42	LDHT	BH5
42	LDHT	BH5
42	LDHT	BH5
42	LDHT	BH5
43	LDHT	BH5
43	LDHT	BH5
44	LDHT	BH5
44	LDHT	BH5
44	LDHT	BH5
44	LDHT	BH5
46	LDHT	BH5
46	LDHT	BH5
46	LDHT	BH5
46	LDHT	BH5
46	LDHT	BH5
46	LDHT	BH5
47	LDHT	BH5
47	LDHT	BH5
47	LDHT	BH5
47	LDHT	BH5
47	LDHT	BH5
47	LDHT	BH5
47	LDHT	BH5
47	LDHT	BH5
47	LDHT	BH5
47	LDHT	BH5
48	LDHT	BH5
48	LDHT	BH5
48	LDHT	BH5
48	LDHT	BH5
48	LDHT	BH5
48	LDHT	BH5
49	LDHT	BH5
49	LDHT	BH5
49	LDHT	BH5
49	LDHT	BH5
49	LDHT	BH5
49	LDHT	BH5
49	LDHT	BH5
49	LDHT	BH5
49	LDHT	BH5
50	LDHT	BH5
50	LDHT	BH5
50	LDHT	BH5
50	LDHT	BH5
50	LDHT	BH5
50	LDHT	BH5
50	LDHT	BH5
51	LDHT	BH5
51	LDHT	BH5
51	LDHT	BH5
51	LDHT	BH5
51	LDHT	BH5
51	LDHT	BH5
51	LDHT	BH5
51	LDHT	BH5
52	LDHT	BH5
52	LDHT	BH5
52	LDHT	BH5
52	LDHT	BH5
52	LDHT	BH5
52	LDHT	BH5
52	LDHT	BH5
52	LDHT	BH5
53	LDHT	BH5
53	LDHT	BH5
53	LDHT	BH5
53	LDHT	BH5
53	LDHT	BH5
53	LDHT	BH5
54	LDHT	BH5
54	LDHT	BH5
54	LDHT	BH5
54	LDHT	BH5
54	LDHT	BH5
54	LDHT	BH5
55	LDHT	BH5
55	LDHT	BH5
55	LDHT	BH5
55	LDHT	BH5
55	LDHT	BH5
55	LDHT	BH5
56	LDHT	BH5
56	LDHT	BH5
56	LDHT	BH5
56	LDHT	BH5
56	LDHT	BH5
56	LDHT	BH5
56	LDHT	BH5
56	LDHT	BH5
57	LDHT	BH5
57	LDHT	BH5
57	LDHT	BH5
57	LDHT	BH5
58	LDHT	BH5
58	LDHT	BH5
58	LDHT	BH5
58	LDHT	BH5
58	LDHT	BH5
58	LDHT	BH5
59	LDHT	BH5
59	LDHT	BH5
59	LDHT	BH5
59	LDHT	BH5
59	LDHT	BH5
60	LDHT	BH5
60	LDHT	BH5
60	LDHT	BH5
60	LDHT	BH5
60	LDHT	BH5
60	LDHT	BH5
60	LDHT	BH5
61	LDHT	BH5
61	LDHT	BH5
61	LDHT	BH5
62	LDHT	BH5
62	LDHT	BH5
62	LDHT	BH5
62	LDHT	BH5
63	LDHT	BH5
63	LDHT	BH5
63	LDHT	BH5
63	LDHT	BH5
63	LDHT	BH5
63	LDHT	BH5
64	LDHT	BH5
64	LDHT	BH5
64	LDHT	BH5
64	LDHT	BH5
64	LDHT	BH5
64	LDHT	BH5
65	LDHT	BH5
65	LDHT	BH5
65	LDHT	BH5
65	LDHT	BH5
65	LDHT	BH5
65	LDHT	BH5
65	LDHT	BH5
66	LDHT	BH5
66	LDHT	BH5
66	LDHT	BH5
66	LDHT	BH5
66	LDHT	BH5
66	LDHT	BH5
67	LDHT	BH5
67	LDHT	BH5
67	LDHT	BH5
67	LDHT	BH5
67	LDHT	BH5
68	LDHT	BH5
68	LDHT	BH5
69	LDHT	BH5
69	LDHT	BH5
69	LDHT	BH5
69	LDHT	BH5
70	LDHT	BH5
70	LDHT	BH5
70	LDHT	BH5
71	LDHT	BH5
71	LDHT	BH5
72	LDHT	BH5
72	LDHT	BH5
73	LDHT	BH5
73	LDHT	BH5
73	LDHT	BH5
74	LDHT	BH5
74	LDHT	BH5
74	LDHT	BH5
75	LDHT	BH5
75	LDHT	BH5
75	LDHT	BH5
76	LDHT	BH5
77	LDHT	BH5
77	LDHT	BH5
78	LDHT	BH5
78	LDHT	BH5
78	LDHT	BH5
79	LDHT	BH5
79	LDHT	BH5
80	LDHT	BH5
80	LDHT	BH5
81	LDHT	BH5
42	LDHT	HY22
42	LDHT	HY22
42	LDHT	HY22
44	LDHT	HY22
44	LDHT	HY22
44	LDHT	HY22
44	LDHT	HY22
45	LDHT	HY22
45	LDHT	HY22
45	LDHT	HY22
45	LDHT	HY22
45	LDHT	HY22
45	LDHT	HY22
46	LDHT	HY22
46	LDHT	HY22
47	LDHT	HY22
47	LDHT	HY22
47	LDHT	HY22
47	LDHT	HY22
47	LDHT	HY22
47	LDHT	HY22
47	LDHT	HY22
48	LDHT	HY22
48	LDHT	HY22
48	LDHT	HY22
48	LDHT	HY22
48	LDHT	HY22
49	LDHT	HY22
49	LDHT	HY22
49	LDHT	HY22
49	LDHT	HY22
49	LDHT	HY22
49	LDHT	HY22
49	LDHT	HY22
49	LDHT	HY22
49	LDHT	HY22
50	LDHT	HY22
50	LDHT	HY22
50	LDHT	HY22
50	LDHT	HY22
50	LDHT	HY22
50	LDHT	HY22
50	LDHT	HY22
50	LDHT	HY22
51	LDHT	HY22
51	LDHT	HY22
51	LDHT	HY22
51	LDHT	HY22
51	LDHT	HY22
51	LDHT	HY22
51	LDHT	HY22
52	LDHT	HY22
52	LDHT	HY22
52	LDHT	HY22
52	LDHT	HY22
52	LDHT	HY22
52	LDHT	HY22
52	LDHT	HY22
52	LDHT	HY22
52	LDHT	HY22
53	LDHT	HY22
53	LDHT	HY22
53	LDHT	HY22
53	LDHT	HY22
53	LDHT	HY22
53	LDHT	HY22
53	LDHT	HY22
53	LDHT	HY22
54	LDHT	HY22
54	LDHT	HY22
54	LDHT	HY22
54	LDHT	HY22
54	LDHT	HY22
54	LDHT	HY22
54	LDHT	HY22
55	LDHT	HY22
55	LDHT	HY22
55	LDHT	HY22
55	LDHT	HY22
55	LDHT	HY22
55	LDHT	HY22
55	LDHT	HY22
55	LDHT	HY22
55	LDHT	HY22
55	LDHT	HY22
56	LDHT	HY22
56	LDHT	HY22
56	LDHT	HY22
56	LDHT	HY22
56	LDHT	HY22
56	LDHT	HY22
56	LDHT	HY22
56	LDHT	HY22
57	LDHT	HY22
57	LDHT	HY22
57	LDHT	HY22
57	LDHT	HY22
57	LDHT	HY22
57	LDHT	HY22
57	LDHT	HY22
58	LDHT	HY22
58	LDHT	HY22
58	LDHT	HY22
58	LDHT	HY22
58	LDHT	HY22
58	LDHT	HY22
59	LDHT	HY22
59	LDHT	HY22
59	LDHT	HY22
59	LDHT	HY22
59	LDHT	HY22
59	LDHT	HY22
60	LDHT	HY22
60	LDHT	HY22
60	LDHT	HY22
60	LDHT	HY22
61	LDHT	HY22
61	LDHT	HY22
61	LDHT	HY22
61	LDHT	HY22
61	LDHT	HY22
61	LDHT	HY22
61	LDHT	HY22
62	LDHT	HY22
62	LDHT	HY22
62	LDHT	HY22
62	LDHT	HY22
62	LDHT	HY22
62	LDHT	HY22
62	LDHT	HY22
63	LDHT	HY22
63	LDHT	HY22
63	LDHT	HY22
63	LDHT	HY22
63	LDHT	HY22
63	LDHT	HY22
63	LDHT	HY22
63	LDHT	HY22
64	LDHT	HY22
64	LDHT	HY22
64	LDHT	HY22
64	LDHT	HY22
64	LDHT	HY22
64	LDHT	HY22
64	LDHT	HY22
65	LDHT	HY22
65	LDHT	HY22
65	LDHT	HY22
65	LDHT	HY22
65	LDHT	HY22
65	LDHT	HY22
66	LDHT	HY22
66	LDHT	HY22
66	LDHT	HY22
66	LDHT	HY22
66	LDHT	HY22
66	LDHT	HY22
66	LDHT	HY22
66	LDHT	HY22
67	LDHT	HY22
67	LDHT	HY22
67	LDHT	HY22
67	LDHT	HY22
68	LDHT	HY22
68	LDHT	HY22
68	LDHT	HY22
68	LDHT	HY22
68	LDHT	HY22
68	LDHT	HY22
69	LDHT	HY22
69	LDHT	HY22
69	LDHT	HY22
69	LDHT	HY22
69	LDHT	HY22
70	LDHT	HY22
70	LDHT	HY22
70	LDHT	HY22
70	LDHT	HY22
70	LDHT	HY22
70	LDHT	HY22
70	LDHT	HY22
71	LDHT	HY22
71	LDHT	HY22
71	LDHT	HY22
71	LDHT	HY22
71	LDHT	HY22
71	LDHT	HY22
72	LDHT	HY22
72	LDHT	HY22
72	LDHT	HY22
72	LDHT	HY22
72	LDHT	HY22
72	LDHT	HY22
72	LDHT	HY22
73	LDHT	HY22
73	LDHT	HY22
73	LDHT	HY22
73	LDHT	HY22
73	LDHT	HY22
73	LDHT	HY22
73	LDHT	HY22
73	LDHT	HY22
74	LDHT	HY22
74	LDHT	HY22
74	LDHT	HY22
74	LDHT	HY22
74	LDHT	HY22
74	LDHT	HY22
75	LDHT	HY22
75	LDHT	HY22
75	LDHT	HY22
75	LDHT	HY22
76	LDHT	HY22
76	LDHT	HY22
76	LDHT	HY22
76	LDHT	HY22
76	LDHT	HY22
77	LDHT	HY22
77	LDHT	HY22
77	LDHT	HY22
77	LDHT	HY22
78	LDHT	HY22
78	LDHT	HY22
78	LDHT	HY22
79	LDHT	HY22
80	LDHT	HY22
80	LDHT	HY22
80	LDHT	HY22
82	LDHT	HY22
32	LDHT	SLH
33	LDHT	SLH
33	LDHT	SLH
35	LDHT	SLH
35	LDHT	SLH
36	LDHT	SLH
36	LDHT	SLH
36	LDHT	SLH
37	LDHT	SLH
37	LDHT	SLH
37	LDHT	SLH
37	LDHT	SLH
38	LDHT	SLH
38	LDHT	SLH
38	LDHT	SLH
39	LDHT	SLH
39	LDHT	SLH
39	LDHT	SLH
39	LDHT	SLH
39	LDHT	SLH
39	LDHT	SLH
39	LDHT	SLH
39	LDHT	SLH
40	LDHT	SLH
40	LDHT	SLH
40	LDHT	SLH
41	LDHT	SLH
41	LDHT	SLH
41	LDHT	SLH
41	LDHT	SLH
41	LDHT	SLH
42	LDHT	SLH
42	LDHT	SLH
42	LDHT	SLH
42	LDHT	SLH
42	LDHT	SLH
42	LDHT	SLH
43	LDHT	SLH
43	LDHT	SLH
43	LDHT	SLH
43	LDHT	SLH
43	LDHT	SLH
43	LDHT	SLH
43	LDHT	SLH
44	LDHT	SLH
44	LDHT	SLH
45	LDHT	SLH
45	LDHT	SLH
45	LDHT	SLH
45	LDHT	SLH
46	LDHT	SLH
46	LDHT	SLH
46	LDHT	SLH
46	LDHT	SLH
46	LDHT	SLH
46	LDHT	SLH
46	LDHT	SLH
46	LDHT	SLH
46	LDHT	SLH
47	LDHT	SLH
47	LDHT	SLH
47	LDHT	SLH
47	LDHT	SLH
48	LDHT	SLH
48	LDHT	SLH
48	LDHT	SLH
48	LDHT	SLH
48	LDHT	SLH
48	LDHT	SLH
48	LDHT	SLH
48	LDHT	SLH
48	LDHT	SLH
48	LDHT	SLH
48	LDHT	SLH
49	LDHT	SLH
49	LDHT	SLH
49	LDHT	SLH
49	LDHT	SLH
49	LDHT	SLH
49	LDHT	SLH
49	LDHT	SLH
49	LDHT	SLH
49	LDHT	SLH
50	LDHT	SLH
50	LDHT	SLH
50	LDHT	SLH
50	LDHT	SLH
50	LDHT	SLH
50	LDHT	SLH
50	LDHT	SLH
50	LDHT	SLH
50	LDHT	SLH
51	LDHT	SLH
51	LDHT	SLH
51	LDHT	SLH
51	LDHT	SLH
51	LDHT	SLH
52	LDHT	SLH
52	LDHT	SLH
52	LDHT	SLH
52	LDHT	SLH
52	LDHT	SLH
52	LDHT	SLH
52	LDHT	SLH
52	LDHT	SLH
52	LDHT	SLH
52	LDHT	SLH
53	LDHT	SLH
53	LDHT	SLH
53	LDHT	SLH
53	LDHT	SLH
53	LDHT	SLH
53	LDHT	SLH
54	LDHT	SLH
54	LDHT	SLH
54	LDHT	SLH
55	LDHT	SLH
55	LDHT	SLH
55	LDHT	SLH
55	LDHT	SLH
55	LDHT	SLH
55	LDHT	SLH
55	LDHT	SLH
55	LDHT	SLH
56	LDHT	SLH
56	LDHT	SLH
56	LDHT	SLH
56	LDHT	SLH
56	LDHT	SLH
56	LDHT	SLH
57	LDHT	SLH
57	LDHT	SLH
57	LDHT	SLH
58	LDHT	SLH
58	LDHT	SLH
58	LDHT	SLH
58	LDHT	SLH
58	LDHT	SLH
58	LDHT	SLH
58	LDHT	SLH
59	LDHT	SLH
59	LDHT	SLH
59	LDHT	SLH
59	LDHT	SLH
59	LDHT	SLH
60	LDHT	SLH
60	LDHT	SLH
60	LDHT	SLH
61	LDHT	SLH
61	LDHT	SLH
62	LDHT	SLH
62	LDHT	SLH
62	LDHT	SLH
62	LDHT	SLH
62	LDHT	SLH
62	LDHT	SLH
62	LDHT	SLH
62	LDHT	SLH
63	LDHT	SLH
63	LDHT	SLH
63	LDHT	SLH
63	LDHT	SLH
63	LDHT	SLH
63	LDHT	SLH
64	LDHT	SLH
64	LDHT	SLH
64	LDHT	SLH
64	LDHT	SLH
64	LDHT	SLH
65	LDHT	SLH
65	LDHT	SLH
66	LDHT	SLH
66	LDHT	SLH
66	LDHT	SLH
66	LDHT	SLH
67	LDHT	SLH
67	LDHT	SLH
67	LDHT	SLH
68	LDHT	SLH
68	LDHT	SLH
68	LDHT	SLH
70	LDHT	SLH
70	LDHT	SLH
70	LDHT	SLH
70	LDHT	SLH
70	LDHT	SLH
70	LDHT	SLH
71	LDHT	SLH
71	LDHT	SLH
71	LDHT	SLH
72	LDHT	SLH
72	LDHT	SLH
72	LDHT	SLH
73	LDHT	SLH
73	LDHT	SLH
74	LDHT	SLH
75	LDHT	SLH
76	LDHT	SLH
76	LDHT	SLH
77	LDHT	SLH
77	LDHT	SLH
80	LDHT	SLH
42	LDHT	TIF
44	LDHT	TIF
44	LDHT	TIF
44	LDHT	TIF
45	LDHT	TIF
45	LDHT	TIF
45	LDHT	TIF
45	LDHT	TIF
46	LDHT	TIF
46	LDHT	TIF
46	LDHT	TIF
46	LDHT	TIF
46	LDHT	TIF
46	LDHT	TIF
47	LDHT	TIF
47	LDHT	TIF
47	LDHT	TIF
47	LDHT	TIF
47	LDHT	TIF
48	LDHT	TIF
48	LDHT	TIF
48	LDHT	TIF
48	LDHT	TIF
48	LDHT	TIF
48	LDHT	TIF
48	LDHT	TIF
49	LDHT	TIF
49	LDHT	TIF
49	LDHT	TIF
49	LDHT	TIF
50	LDHT	TIF
50	LDHT	TIF
50	LDHT	TIF
50	LDHT	TIF
50	LDHT	TIF
50	LDHT	TIF
50	LDHT	TIF
50	LDHT	TIF
50	LDHT	TIF
50	LDHT	TIF
50	LDHT	TIF
50	LDHT	TIF
51	LDHT	TIF
51	LDHT	TIF
51	LDHT	TIF
51	LDHT	TIF
51	LDHT	TIF
52	LDHT	TIF
52	LDHT	TIF
52	LDHT	TIF
52	LDHT	TIF
53	LDHT	TIF
53	LDHT	TIF
53	LDHT	TIF
53	LDHT	TIF
53	LDHT	TIF
53	LDHT	TIF
53	LDHT	TIF
53	LDHT	TIF
53	LDHT	TIF
53	LDHT	TIF
54	LDHT	TIF
54	LDHT	TIF
54	LDHT	TIF
54	LDHT	TIF
54	LDHT	TIF
54	LDHT	TIF
55	LDHT	TIF
55	LDHT	TIF
55	LDHT	TIF
55	LDHT	TIF
55	LDHT	TIF
55	LDHT	TIF
55	LDHT	TIF
56	LDHT	TIF
56	LDHT	TIF
56	LDHT	TIF
56	LDHT	TIF
56	LDHT	TIF
56	LDHT	TIF
56	LDHT	TIF
56	LDHT	TIF
57	LDHT	TIF
57	LDHT	TIF
57	LDHT	TIF
57	LDHT	TIF
57	LDHT	TIF
57	LDHT	TIF
57	LDHT	TIF
57	LDHT	TIF
57	LDHT	TIF
60	LDHT	TIF
60	LDHT	TIF
60	LDHT	TIF
60	LDHT	TIF
60	LDHT	TIF
60	LDHT	TIF
60	LDHT	TIF
60	LDHT	TIF
60	LDHT	TIF
60	LDHT	TIF
60	LDHT	TIF
61	LDHT	TIF
61	LDHT	TIF
61	LDHT	TIF
61	LDHT	TIF
61	LDHT	TIF
62	LDHT	TIF
62	LDHT	TIF
62	LDHT	TIF
62	LDHT	TIF
62	LDHT	TIF
62	LDHT	TIF
62	LDHT	TIF
62	LDHT	TIF
63	LDHT	TIF
63	LDHT	TIF
63	LDHT	TIF
63	LDHT	TIF
63	LDHT	TIF
63	LDHT	TIF
63	LDHT	TIF
63	LDHT	TIF
63	LDHT	TIF
64	LDHT	TIF
64	LDHT	TIF
64	LDHT	TIF
64	LDHT	TIF
64	LDHT	TIF
64	LDHT	TIF
64	LDHT	TIF
64	LDHT	TIF
65	LDHT	TIF
65	LDHT	TIF
65	LDHT	TIF
65	LDHT	TIF
65	LDHT	TIF
65	LDHT	TIF
65	LDHT	TIF
65	LDHT	TIF
65	LDHT	TIF
65	LDHT	TIF
65	LDHT	TIF
66	LDHT	TIF
66	LDHT	TIF
66	LDHT	TIF
66	LDHT	TIF
66	LDHT	TIF
66	LDHT	TIF
66	LDHT	TIF
67	LDHT	TIF
67	LDHT	TIF
67	LDHT	TIF
67	LDHT	TIF
67	LDHT	TIF
67	LDHT	TIF
67	LDHT	TIF
67	LDHT	TIF
67	LDHT	TIF
68	LDHT	TIF
68	LDHT	TIF
68	LDHT	TIF
68	LDHT	TIF
68	LDHT	TIF
68	LDHT	TIF
68	LDHT	TIF
68	LDHT	TIF
68	LDHT	TIF
68	LDHT	TIF
69	LDHT	TIF
69	LDHT	TIF
69	LDHT	TIF
69	LDHT	TIF
69	LDHT	TIF
69	LDHT	TIF
69	LDHT	TIF
69	LDHT	TIF
69	LDHT	TIF
70	LDHT	TIF
70	LDHT	TIF
70	LDHT	TIF
70	LDHT	TIF
70	LDHT	TIF
70	LDHT	TIF
70	LDHT	TIF
70	LDHT	TIF
70	LDHT	TIF
71	LDHT	TIF
71	LDHT	TIF
71	LDHT	TIF
71	LDHT	TIF
71	LDHT	TIF
71	LDHT	TIF
72	LDHT	TIF
72	LDHT	TIF
72	LDHT	TIF
72	LDHT	TIF
72	LDHT	TIF
72	LDHT	TIF
72	LDHT	TIF
73	LDHT	TIF
73	LDHT	TIF
73	LDHT	TIF
73	LDHT	TIF
74	LDHT	TIF
74	LDHT	TIF
74	LDHT	TIF
74	LDHT	TIF
74	LDHT	TIF
75	LDHT	TIF
75	LDHT	TIF
75	LDHT	TIF
75	LDHT	TIF
75	LDHT	TIF
75	LDHT	TIF
75	LDHT	TIF
75	LDHT	TIF
75	LDHT	TIF
75	LDHT	TIF
76	LDHT	TIF
76	LDHT	TIF
76	LDHT	TIF
76	LDHT	TIF
76	LDHT	TIF
77	LDHT	TIF
77	LDHT	TIF
77	LDHT	TIF
77	LDHT	TIF
77	LDHT	TIF
77	LDHT	TIF
77	LDHT	TIF
77	LDHT	TIF
77	LDHT	TIF
78	LDHT	TIF
78	LDHT	TIF
78	LDHT	TIF
78	LDHT	TIF
78	LDHT	TIF
78	LDHT	TIF
78	LDHT	TIF
78	LDHT	TIF
79	LDHT	TIF
79	LDHT	TIF
79	LDHT	TIF
79	LDHT	TIF
79	LDHT	TIF
79	LDHT	TIF
79	LDHT	TIF
80	LDHT	TIF
80	LDHT	TIF
80	LDHT	TIF
80	LDHT	TIF
80	LDHT	TIF
80	LDHT	TIF
81	LDHT	TIF
81	LDHT	TIF
81	LDHT	TIF
81	LDHT	TIF
82	LDHT	TIF
82	LDHT	TIF
82	LDHT	TIF
82	LDHT	TIF
82	LDHT	TIF
82	LDHT	TIF
83	LDHT	TIF
83	LDHT	TIF
83	LDHT	TIF
83	LDHT	TIF
83	LDHT	TIF
83	LDHT	TIF
84	LDHT	TIF
84	LDHT	TIF
84	LDHT	TIF
84	LDHT	TIF
84	LDHT	TIF
84	LDHT	TIF
85	LDHT	TIF
85	LDHT	TIF
85	LDHT	TIF
85	LDHT	TIF
85	LDHT	TIF
85	LDHT	TIF
85	LDHT	TIF
85	LDHT	TIF
86	LDHT	TIF
86	LDHT	TIF
86	LDHT	TIF
86	LDHT	TIF
86	LDHT	TIF
87	LDHT	TIF
87	LDHT	TIF
87	LDHT	TIF
88	LDHT	TIF
88	LDHT	TIF
88	LDHT	TIF
88	LDHT	TIF
88	LDHT	TIF
88	LDHT	TIF
89	LDHT	TIF
89	LDHT	TIF
89	LDHT	TIF
89	LDHT	TIF
89	LDHT	TIF
90	LDHT	TIF
90	LDHT	TIF
90	LDHT	TIF
90	LDHT	TIF
90	LDHT	TIF
91	LDHT	TIF
92	LDHT	TIF
92	LDHT	TIF
93	LDHT	TIF
94	LDHT	TIF
95	LDHT	TIF
96	LDHT	TIF
36	SDLT	BH5
38	SDLT	BH5
38	SDLT	BH5
38	SDLT	BH5
39	SDLT	BH5
40	SDLT	BH5
40	SDLT	BH5
40	SDLT	BH5
40	SDLT	BH5
40	SDLT	BH5
41	SDLT	BH5
41	SDLT	BH5
41	SDLT	BH5
42	SDLT	BH5
42	SDLT	BH5
42	SDLT	BH5
42	SDLT	BH5
42	SDLT	BH5
43	SDLT	BH5
43	SDLT	BH5
43	SDLT	BH5
43	SDLT	BH5
44	SDLT	BH5
44	SDLT	BH5
44	SDLT	BH5
44	SDLT	BH5
45	SDLT	BH5
45	SDLT	BH5
45	SDLT	BH5
45	SDLT	BH5
45	SDLT	BH5
46	SDLT	BH5
46	SDLT	BH5
46	SDLT	BH5
46	SDLT	BH5
46	SDLT	BH5
46	SDLT	BH5
47	SDLT	BH5
47	SDLT	BH5
47	SDLT	BH5
47	SDLT	BH5
47	SDLT	BH5
47	SDLT	BH5
47	SDLT	BH5
47	SDLT	BH5
47	SDLT	BH5
47	SDLT	BH5
47	SDLT	BH5
47	SDLT	BH5
47	SDLT	BH5
48	SDLT	BH5
48	SDLT	BH5
48	SDLT	BH5
48	SDLT	BH5
48	SDLT	BH5
49	SDLT	BH5
49	SDLT	BH5
49	SDLT	BH5
49	SDLT	BH5
49	SDLT	BH5
49	SDLT	BH5
49	SDLT	BH5
49	SDLT	BH5
49	SDLT	BH5
49	SDLT	BH5
50	SDLT	BH5
50	SDLT	BH5
50	SDLT	BH5
50	SDLT	BH5
50	SDLT	BH5
50	SDLT	BH5
50	SDLT	BH5
51	SDLT	BH5
51	SDLT	BH5
51	SDLT	BH5
51	SDLT	BH5
51	SDLT	BH5
52	SDLT	BH5
52	SDLT	BH5
52	SDLT	BH5
[truncated: 883 more rows]
