# Supplementary material for: Comparative Genomic and Expression Analysis Insight into Evolutionary Characteristics of PEBP Genes in Cultivated Peanuts and Their Roles in Floral Induction
Source: Int J Mol Sci. 2022 Oct 17;23(20):12429. doi: 10.3390/ijms232012429 (PMC9604132; doi:10.3390/ijms232012429)
Supplement: Supplementary file 1 [file ijms-23-12429-s001.zip › Table S6.xlsx]

## Sheet: Sheet1
Table S6 Primers of the candidate genes for real-time PCR
Gene name	Primer sequence (5'-3')
Arahy.711CF1	forward primer	CAGCATCCTCCACGTGTCAA
	reverse primer	ACGTGGCAAGAGTGTCTAGT
Arahy.SWS1EB	forward primer	GACACTCTTGCCATGTGTCAG
	reverse primer	TGAGCATTTTGAGATGAGGGT
Arahy.M4T34S	forward primer	ACTTAACCACTTTATCTAGTTT
	reverse primer	ACTGGTGTCATCAATAAAGAG
Arahy.2I11L4	forward primer	TAGGTCAACTGGGGCACTGT
	reverse primer	TTCAGCGATCGGAGTGAAGG
Arahy.VGT3DW	forward primer	TAGGTCAACTGGGGCACTGT
	reverse primer	CTGTGATTTCAGCGGTCGGA
Arahy.PBX2T9	forward primer	GAGTGCATTAATTAGAAAACTAT
	reverse primer	CAATGTTGGATTCTCCACTAA
Arahy.TCE5WS	forward primer	TGTAAGTAAGATAGGAGAAACAAAT
	reverse primer	TGCAATGTTGGATTCTCAACTAA
Arahy.4GAQ4U	forward primer	TGTGTCTTTGAGGATTGCGT
	reverse primer	GGTTGTTTGGTAATTTGGGAGGG
Arahy.NBC3HK	forward primer	TGAACATGAACCATTCTGGCT
	reverse primer	TGGAGCAAAGATCTAAGGGCT
Arahy.FFIH3X	forward primer	TGAACATGAACCATTCTGGCT
	reverse primer	CCATGGAACAAAGATCTAAGGGC
Arahy.MKP2FL	forward primer	AGGGGATAAGCCCTCTCACG
	reverse primer	CCAACAGCAAGAGGGTCCAT
Arahy.S8RL65	forward primer	AGGGGATAAGCCCTCTCACG
	reverse primer	CCAACAGCAAGAGGGTCCAT
Arahy.SB1I92	forward primer	CACATGCATACATAGATTGGAGCA
	reverse primer	AGTGGATCTGATGATGAAAATGC
Arahy.1WC97K	forward primer	TTCAAGTTGGTTTCACCAGCA
	reverse primer	GGTGGTACGTTTTGCCACTC
Arahy.L2SG6N	forward primer	ACAACAGATATAAAAGGGTGCATGG
	reverse primer	TGATGATGACGAGGACATGCT
Arahy.V0UB6N	forward primer	ACAACAGATATAAAAGGGTGCATGG
	reverse primer	TGATGATGACGAGGACATGCT
Arahy.BBG51B	forward primer	GTTCTTGGAAGAGTGGTTGGAG
	reverse primer	GCAGAAGGGAAGAACTCATGG
Arahy.DYRS20	forward primer	GTTCTTGGAAGAGTGGTTGGAG
	reverse primer	GCAGAAGGGAAGAACTCATGG
Arahy.02PX6U	forward primer	TGTTTCAGCCCTCATCGACC
	reverse primer	TCAAGAGAATCTTCCAGCTATGTGT
Arahy.CIFX90	forward primer	TCAGCCCTCACATAGACCCA
	reverse primer	TCAAGAGAATCTTCCAGCTATGTGT
Arahy.VQ1Q3Q	forward primer	ATCATGACAAGCATGCAGCG
	reverse primer	GGCTGCCATGCCAAAATAGG
Arahy.9K247M	forward primer	CACATGCATACATAGATTGGAGCA
	reverse primer	AGTGGATCTGATGATGAAAATGC
Arahy.LUT2QN	forward primer	GCGATGCCTAGTGGTGGTAG
	reverse primer	AGGCTTAAGCTCACAGCCATT
Arahy.JQBA31	forward primer	ATGCCTAGGTCAACGAACCC
	reverse primer	ATGGCTTGAGCTCGGAACAG
Arahy.XGVA1E	forward primer	ATGCCTAGGTCAACGAACCC
	reverse primer	ATGGCTTGAGCTCGGAACAG
Arahy.M2THPA	forward primer	TGGCAACAACACTAAAGGTGAA
	reverse primer	AGCTTCTCTACCTTTCTTTGGTAGT
Arahy.EM6VH3	forward primer	TGGCAACAACACTAAAGGTGA
	reverse primer	GGTAGTTCTATGCAATTGTGAATGC
Arahy.G6F3P2	forward primer	ACTCTTGGAAGGTTGTTAGGGG
	reverse primer	GGAGGGCTTGAAGTCAGAACA
Arahy.IZ8FG5	forward primer	CCTCTTGTAGTTGGGCGTGT
	reverse primer	TCACAGCCATTGCAAACATCTC
Arahy.T6PK46	forward primer	GAACCCAGATGCCCCTAGC
	reverse primer	AGTTGTGGCGGGAATATCGG
Arahy.E8V3SA	forward primer	CCTCTTGTAGTTGGGCGTGT
	reverse primer	TCACAGCCATTGCAAACATCTC
Arahy.5H2LSK	forward primer	TTGTAGTTGGGCGCGTGATT
	reverse primer	GCTACTCTTGGTTGGTGGACA
